# Supplementary material for: Global Gridded Emission Inventory of Organophosphate Flame Retardants from 2010 to 2020
Source: Environ Sci Technol. 2024 Sep 9;58(38):17070–80. doi: 10.1021/acs.est.4c06504 (PMC11428127; doi:10.1021/acs.est.4c06504)
Supplement: Supplementary file 2 — es4c06504_si_002.xlsx [file es4c06504_si_002.xlsx]

## Sheet: production
The global production volume of OPFRs from 2010 to 2020（unit: 10000ton).
Country	2010	2011	2012	2013	2014	2015	2016	2017	2018	2019	2020
Afghanistan	0.00210438	0.00221534	0.00229164	0.0022817	0.00228403	0.00253539	0.00231573	0.00225328	0.000333914	0.000358249	0.00282945
Albania	0.00077741	0.000765642	0.000769745	0.000779276	0.00083143	0.000887137	0.000947549	0.000977624	0.00050488	0.000536227	0.00132089
Dominican Republic	0.0675228	0.0675497	0.0682871	0.0700376	0.0730558	0.0748763	0.0779195	0.0813951	1.51591e-05	1.45469e-05	0.0793722
Algeria	0.0556479	0.0645346	0.0648608	0.0644291	0.0664731	0.0579528	0.0574473	0.0603482	0.0629163	0.0637501	0.0541713
Angola	0.0282022	0.0353099	0.0387808	0.0409761	0.042669	0.0304532	0.0178912	0.0244707	0.0422067	0.0451992	0.0186742
Antigua and Barbuda	0.00144009	0.00132427	0.00135034	0.00132009	0.00135904	0.00140641	0.00147861	0.00149359	3.75124e-05	3.61326e-05	0.00142582
Argentina	0.22475	0.257682	0.250872	0.252748	0.234578	0.366789	0.367772	0.387588	0.151914	0.173182	0.297991
Armenia	0.00124648	0.00123517	0.00120452	0.00123396	0.0012903	0.00133797	0.0013553	0.00137458	0.00030556	0.000313087	0.00177572
Aruba	0.00130174	0.00128219	0.0012016	0.001249	0.00124396	0.0018274	0.00196824	0.00186208	0	0	0.00201734
Australia	0.64	0.66	0.68	0.69	0.71	0.73	0.76	0.79	0.684321	0.70067	0.89
Austria	0.0255689	0.0256398	0.0255795	0.0262392	0.0278178	0.0297589	0.031622	0.0313313	0.0136298	0.0138416	0.0379144
Azerbaijan	0.00712182	0.00803215	0.00790361	0.00822837	0.0083623	0.00672909	0.00486636	0.0048731	0.0023453	0.00247774	0.00599688
Bahamas	0.0126567	0.0117225	0.0120642	0.0118023	0.0121536	0.0122817	0.0120946	0.0124675	0.000261816	0.000246358	0.00981986
Bahrain	0.00346112	0.0035046	0.00348782	0.00361037	0.00371078	0.00393665	0.00414258	0.00423004	0.000481518	0.000503804	0.00486316
Bangladesh	0.0155171	0.0156664	0.0151262	0.016642	0.0192148	0.0247324	0.034086	0.0350285	0.00354303	0.00387675	0.0525202
Barbados	0.00567903	0.00542181	0.0051879	0.0052261	0.00510711	0.0049711	0.0049742	0.00506858	0.000126155	0.000120129	0.00470306
Belarus	0.00373044	0.00366835	0.00410407	0.00460674	0.00495363	0.00439834	0.00381246	0.00410921	0.00231321	0.00241099	0.00534637
Belgium	0.0313795	0.031083	0.0309997	0.0318262	0.0336509	0.03602	0.038031	0.0377515	0.0164344	0.0167365	0.0457537
Belize	0.0021795	0.00211799	0.00214151	0.00226765	0.002325	0.00232579	0.00232457	0.00232592	5.21576e-05	4.9741e-05	0.00209392
Benin	0.00329155	0.00345022	0.00345662	0.00384502	0.00413013	0.00397626	0.00424339	0.00450639	0.00312664	0.00332818	0.00581751
Bermuda	0.00831749	0.00734831	0.0071776	0.00722448	0.00697499	0.0070016	0.00710177	0.00726705	0	0	0.00693322
Bhutan	0.000208366	0.000216427	0.000314294	0.000194858	0.000211958	0.000397312	0.000277453	0.000292192	4.1854e-05	4.6158e-05	0.000326607
Bolivia	0.0104249	0.0116472	0.012445	0.0140375	0.0147062	0.0203516	0.022389	0.0225874	0.0111789	0.0127439	0.0283118
Bosnia and Herzegovina	0	0	0	0	0	0	0	0	0	0	0
Botswana	0.00436232	0.00487548	0.0043148	0.00438376	0.00480962	0.00472436	0.0054142	0.0057139	0.00547162	0.00573282	0.00556057
Brazil	0.75	0.77	0.78	0.81	0.83	0.86	0.89	0.91	0.93	1.15	2.32091
Brunei	0.00169867	0.0019765	0.0019928	0.00183156	0.00171386	0.00138141	0.00120434	0.00118795	0.000190639	0.000217808	0.00116502
Bulgaria	0.00330821	0.00342919	0.00339206	0.00340618	0.00359266	0.00395996	0.00431287	0.00445595	0.00185807	0.00191895	0.00613324
Burkina Faso	0.00348979	0.00389773	0.00389707	0.0041296	0.00433485	0.00413128	0.00460678	0.00500497	0.00432402	0.00464058	0.00666572
Burundi	0.000701482	0.000721392	0.000723921	0.000753044	0.000841222	0.00108378	0.000949289	0.000966294	0.00127935	0.00135243	0.000984857
Cape Verde	0.000629894	0.00066041	0.000593535	0.000623207	0.000634832	0.000610975	0.000664017	0.000708418	0.000655775	0.000691942	0.000698135
Cambodia	0.0013932	0.00136882	0.00147034	0.00154142	0.00167425	0.00192837	0.00211456	0.00217225	0.000302162	0.000329532	0.00251065
Cameroon	0.00949544	0.00988312	0.00935564	0.0103602	0.0113125	0.0112464	0.0121383	0.0128073	0.0105978	0.0112169	0.015155
Canada	0.31	0.31	0.32	0.33	0.33	0.34	0.35	0.36	0.37	0.38	0.4
Cayman Islands	0.0052113	0.00487281	0.00482882	0.0049228	0.00496194	0.00495371	0.00505295	0.0052565	0	0	0.00568501
Central African Republic	0.000739611	0.00078662	0.000778769	0.00051958	0.000589093	0.00059211	0.000655125	0.000735243	0.000731892	0.000783438	0.000864816
Chad	0.00368257	0.00392742	0.00383699	0.00397885	0.00433415	0.00382341	0.00362479	0.00354801	0.00493588	0.00528678	0.00398279
Chile	0.115182	0.122107	0.122764	0.126936	0.115616	0.149551	0.164448	0.166425	0.0735527	0.0838501	0.196395
China	9.29	9.56	9.75	9.87	10.12	10.41	10.76	11	11.255	12.1654	12.73
Colombia	0.151998	0.16281	0.170328	0.174944	0.169917	0.181	0.186494	0.187804	0.106181	0.121047	0.208804
Comoros	0.000313429	0.000330101	0.000315166	0.000342863	0.000357404	0.000337296	0.000363576	0.000382262	0.000248843	0.000263052	0.000455334
Congo-Brazzaville	0.00453876	0.00505124	0.00548924	0.00551626	0.00556908	0.00415157	0.00366842	0.0039363	0.00443819	0.00431463	0.00389647
Costa Rica	0.0472114	0.0497779	0.0531515	0.0569284	0.056566	0.0593856	0.0605686	0.0615729	0.00161355	0.00156285	0.0628131
Croatia	0.00382571	0.00371809	0.00357583	0.00362081	0.00372181	0.00395326	0.00418533	0.00420023	0.00175665	0.00180926	0.00501997
Cuba	0.0746722	0.080308	0.0823082	0.086201	0.0877106	0.0916773	0.0940431	0.0985423	0	0	0.10807
Cyprus	0.00347279	0.00336636	0.00441944	0.00265841	0.00258138	0.00252413	0.00270472	0.00273624	0.000709657	0.000728028	0.00351279
Czech Republic	0.0136274	0.0136348	0.0130495	0.0129116	0.0131589	0.0146494	0.0156795	0.0164164	0.00633299	0.00626706	0.021428
Côte d'Ivoire	0.0120598	0.0118393	0.0112628	0.0131344	0.0151852	0.0159966	0.0173769	0.0186307	0.0125007	0.0134185	0.02341
North Korea (Democratic People's Republic of Korea)	0	0	0	0	0	0	0	0	0	0	0
Congo-Kinshasa (Democratic Republic of the Congo)	0.00744437	0.00833725	0.00909229	0.010038	0.011164	0.0132392	0.0133302	0.0134888	0.0157415	0.0168839	0.0181076
Denmark	0.020988	0.020432	0.0204403	0.0209567	0.0221867	0.0235809	0.0250137	0.0249383	0.0109151	0.0112254	0.030945
Djibouti	0.000389591	0.000399812	0.000419966	0.000627479	0.000688539	0.000846494	0.000935098	0.000980129	0.000693833	0.000746268	0.00118237
Dominica	0.000619094	0.000583221	0.000546909	0.000556769	0.000565707	0.000568938	0.000593088	0.00053066	0	0	0.000507588
Ecuador	0.0369017	0.0385323	0.0404003	0.0435556	0.0453389	0.0612336	0.0659232	0.0628061	0.0321569	0.0366589	0.0767438
Egypt	0.075592	0.0761425	0.0865962	0.0885964	0.0950089	0.115001	0.119336	0.0881159	0	0	0.142661
El Salvador	0.0231276	0.0236114	0.0240666	0.0245715	0.0245696	0.0246606	0.0248992	0.0254154	0.000766691	0.00073016	0.0250969
Equatorial Guinea	0.00563166	0.00689099	0.006946	0.00674188	0.00676683	0.00460381	0.0040351	0.00432873	0.0027607	0.00254474	0.00375375
Eritrea	0.000548692	0.000666277	0	0	0	0	0	0	0.0018268	0.00204437	0
Estonia	0.00127256	0.00137879	0.00143824	0.00153192	0.00167403	0.00178339	0.00192309	0.0020217	0.000898385	0.00094114	0.00273282
Ethiopia	0.010333	0.0103096	0.0134372	0.0146358	0.0172897	0.0225518	0.0266702	0.0290113	0.0218865	0.0233373	0.0400152
Fiji	0.129009	0.13947	0.143278	0.144316	0.160482	0.17737	0.1843	0.190585	0.00251099	0.0025816	0.175431
Finland	0.0162577	0.0163694	0.016138	0.0165515	0.017276	0.0182723	0.0192344	0.0191961	0.00848796	0.00870625	0.0236852
France	0.79	0.8	0.82	0.85	0.87	0.89	0.91	0.93	0.96	0.96	1.22
Gabon	0.00496134	0.00587559	0.00532715	0.00540477	0.00565957	0.00502196	0.00503414	0.00529679	0.00552725	0.00575855	0.00569226
Gambia	0.000532737	0.00045484	0.000439006	0.000422537	0.000382237	0.0004812	0.000532918	0.000533923	0.000281046	0.000297363	0.000673564
Georgia	0.00164799	0.00183989	0.00290933	0.0019073	0.00195914	0.00189585	0.00194587	0.00193684	0.000560086	0.00059734	0.00222538
Germany	1.52	1.56	1.62	1.65	1.69	1.76	1.81	1.87	1.94	1.94	2.13
Ghana	0.0111145	0.0126921	0.0128046	0.0192974	0.017032	0.0172505	0.0201615	0.0214313	0.0150799	0.0156716	0.0260342
Greece	0.0193669	0.0168084	0.015122	0.014572	0.0147993	0.0152455	0.0154299	0.0150059	0.00783287	0.00810546	0.0164582
Greenland	0.00313814	0.00312485	0.00293676	0.00300001	0.00309065	0.00262945	0.00278635	0.00290141	0	0	0.00310354
Grenada	0.000966597	0.000906396	0.000900135	0.000941496	0.00099122	0.001049	0.0010927	0.00114534	2.62073e-05	2.53397e-05	0.00105039
Guatemala	0.0509949	0.0545661	0.0558098	0.0592153	0.0629122	0.0654293	0.0679859	0.0729051	0.00204108	0.00198846	0.0782351
Guinea	0.00236578	0.00218924	0.00236971	0.00257299	0.00272921	0.00307056	0.00308568	0.00366306	0.00281339	0.00296791	0.00526974
Guinea-Bissau	0.000293373	0.000354859	0.000306922	0.00032132	0.000327971	0.000365997	0.000423226	0.000479026	0.00033667	0.000351689	0.000532169
Guyana	0.00182129	0.00179419	0.00186694	0.00190825	0.00183968	0.00263943	0.00295698	0.00285931	0.00094087	0.00107259	0.00422883
Haiti	0.0148676	0.0151429	0.0154271	0.0166512	0.0164717	0.0156241	0.0144809	0.0153569	0.000276975	0.000267475	0.0146053
Honduras	0.0198573	0.0206157	0.0208508	0.0206706	0.0214845	0.022074	0.022353	0.0235403	0.000561915	0.000530961	0.0239873
Hungary	0.00861533	0.00843061	0.00804834	0.00827596	0.00886441	0.00975218	0.0102742	0.010746	0.00476892	0.0049185	0.0136968
Iceland	0.000896315	0.000904083	0.000921676	0.000983535	0.00112304	0.00136475	0.00166109	0.0018568	0.000651883	0.000668482	0.00187759
India	0.83	0.84	0.85	0.87	0.9	0.92	0.94	0.95	0.97	0.96	1.1
Indonesia	0.0935748	0.0952735	0.096025	0.0923681	0.0892941	0.0919696	0.098443	0.0994794	0.0146551	0.0158331	0.102769
Iraq	0.018645	0.0226218	0.0384649	0.0260339	0.0253866	0.0211439	0.0214104	0.0223246	0.00331591	0.00364701	0.0254135
Ireland	0.0144646	0.0141955	0.0140973	0.0145374	0.0162897	0.0227319	0.0238933	0.0252579	0.00819588	0.00843391	0.0370979
Israel	0.0320849	0.0324916	0.0462778	0.0330345	0.0349353	0.0384673	0.041394	0.0427186	0.00422555	0.00404709	0.0580497
Italy	0.49	0.5	0.52	0.53	0.55	0.56	0.58	0.6	0.62	0.56	0.53
Jamaica	0.0165742	0.0168143	0.0166629	0.015938	0.0151149	0.0149289	0.0144889	0.0150676	0.00039722	0.000381738	0.0139048
Japan	3.99	4.12	4.24	4.38	4.53	4.64	4.81	4.89	5.08	5.45	5.54
Jordan	0.00365233	0.00359564	0.00558169	0.00382284	0.00409532	0.00489212	0.00512667	0.00496156	0.000616264	0.000659719	0.00612146
Kazakhstan	0.0199278	0.0234593	0.0366998	0.0262554	0.0246086	0.023377	0.0176419	0.0198906	0.00331959	0.00356204	0.0240311
Kenya	0.0156738	0.0151225	0.0174971	0.0189432	0.0212299	0.0244831	0.0268563	0.0291055	0.0267492	0.0288928	0.0374133
Eswatini (Swaziland)	0.00153224	0.00155534	0.00151606	0.0014122	0.0013751	0.00141871	0.00136983	0.00156212	0.00113297	0.00113227	0.00148015
Kiribati	0.00638049	0.0066673	0.00684027	0.00635625	0.0058769	0.00645059	0.00667292	0.0067121	8.48643e-05	8.83438e-05	0.00695738
Kyrgyzstan	0.000645342	0.000754803	0.00116543	0.000813847	0.00083002	0.000846669	0.000875563	0.000918529	0.000123332	0.000133098	0.00109294
Laos	0.000883803	0.000933574	0.00106635	0.00121298	0.00133109	0.00154125	0.00168099	0.00167211	0.000218585	0.000236298	0.00184196
Latvia	0.00156149	0.00163183	0.00176006	0.00184232	0.00197276	0.00212404	0.0022435	0.00228897	0.00110059	0.00115363	0.00301431
Lebanon	0.00517472	0.00486258	0.00776644	0.00520151	0.0053454	0.00633012	0.00657304	0.00632323	0.00082947	0.000882903	0.00445445
Lesotho	0.000771417	0.000832255	0.000768709	0.00072709	0.000758921	0.000823925	0.000759013	0.000818403	0.00074653	0.000780579	0.000787139
Liberia	0.000689699	0.000773719	0.000866101	0.000975919	0.00100285	0.00112676	0.00121993	0.00120298	0.000816791	0.000903527	0.00112993
Libya	0.026021	0.0155419	0.0287109	0.0231451	0.0178369	0.0170101	0.0179169	0.0238266	0.0194449	0.0216675	0.0173981
Liechtenstein	0.000331272	0.000340908	0.000340898	0.000389857	0.000418446	0.000488373	0.000498276	0.000486142	0	0	0.000558035
Lithuania	0.00242009	0.00258575	0.00268211	0.00283766	0.00305049	0.0032282	0.0034389	0.0035861	0.00166485	0.00174846	0.00495811
Luxembourg	0.00366409	0.00366443	0.00373484	0.00397702	0.0043246	0.00468011	0.00497028	0.00493419	0.00204424	0.0021026	0.00644583
Madagascar	0.00344598	0.00372722	0.00359239	0.00381606	0.00389336	0.00395351	0.00425328	0.00467479	0.00386146	0.00403442	0.00485108
Malawi	0.00349624	0.0037583	0.00272189	0.002467	0.00273631	0.00321905	0.0028394	0.00317306	0.00205808	0.00215588	0.00448112
Malaysia	0.031603	0.0317893	0.0328962	0.0327229	0.0338873	0.0321953	0.0318245	0.0312566	0.00578937	0.00638895	0.0327349
Maldives	0.00034838	0.000337878	0.000509243	0.000365593	0.000410931	0.000520998	0.000562771	0.000566908	5.01198e-05	5.45504e-05	0.000526229
Mali	0.00368984	0.0041929	0.00386015	0.00406767	0.00446603	0.00457562	0.00503491	0.00545156	0.00409274	0.00435752	0.00649169
Malta	0.000588964	0.000572489	0.000591176	0.000643548	0.00073072	0.000864124	0.000932113	0.00101288	0.000353384	0.000363857	0.00131074
Marshall Islands	0.00658644	0.00633128	0.0064877	0.00638811	0.00611825	0.00693185	0.0075031	0.00757222	0.000109824	0.000107976	0.00947183
Mauritania	0.00194306	0.00218262	0.00208743	0.00221866	0.00204961	0.0021532	0.00229695	0.0024126	0.00180045	0.00194144	0.00312423
Mauritius	0.00345321	0.00371644	0.00362022	0.00377595	0.00406472	0.00419243	0.00452091	0.00486538	0.00472217	0.00491793	0.00423764
Mexico	0.68	0.7	0.71	0.72	0.73	0.75	0.77	0.79	0.81	0.72	0.83
Federated States of Micronesia	0.0121995	0.0114879	0.0118044	0.0109259	0.010549	0.0119885	0.0124206	0.0130534	0.0376002	0.0364932	0.0159874
Mongolia	0.000967736	0.00126777	0.00216897	0.00139603	0.00135888	0.00147319	0.00143694	0.00136902	0.000197593	0.00021453	0.00187001
Montenegro	0.000270044	0.000269915	0.000255389	0.000272386	0.000288738	0.000315899	0.000349657	0.000364672	0.000156311	0.000160461	0.000415536
Morocco	0.0348182	0.0355177	0.0331774	0.0355509	0.0370375	0.0385518	0.0400512	0.0420567	0.0367702	0.0385857	0.0451035
Mozambique	0.00383326	0.00464024	0.00507285	0.00521389	0.00550789	0.0055694	0.00428501	0.00468996	0.00690613	0.00750556	0.00526195
Myanmar (Burma)	0.00468387	0.00577407	0.00610114	0.00613128	0.00634159	0.00673546	0.00636919	0.00601894	0.00132188	0.00149096	0.00765927
Namibia	0.00394606	0.00404069	0.00404631	0.00369926	0.00386615	0.00395775	0.00384887	0.00457504	0.00465483	0.00492079	0.00393386
Peru	0.0782941	0.0835161	0.0885668	0.0921525	0.0895336	0.117106	0.126649	0.127133	0	0	0.156185
Nepal	0.00215403	0.0026274	0.00382935	0.00245897	0.00252644	0.0030885	0.00315164	0.00345469	0.000358055	0.00038159	0.00469626
Netherlands	0.0552332	0.0537682	0.0524161	0.0535025	0.0560755	0.0596449	0.0626358	0.0626135	0.0267073	0.0272144	0.0792562
New Caledonia	0.38472	0.381996	0.348422	0.349646	0.35139	0.330999	0.326139	0.326585	0.000169729	0.000166872	0.370477
New Zealand	6.01945	6.2104	6.35607	6.57543	6.65155	6.745	7.05909	7.35346	0.109425	0.112476	8.32949
Nicaragua	0.0109804	0.0113778	0.011852	0.0122718	0.0129196	0.013422	0.0136748	0.0140266	0.000377179	0.00036508	0.012763
Niger	0.00271019	0.00283061	0.00292471	0.00314071	0.00337727	0.00338119	0.00373287	0.00396833	0.00280461	0.00307943	0.00510856
Nigeria	0.05	0.05	0.05	0.05	0.05	0.06	0.06	0.06	0.06	0.05	0.07
Norway	0.0280964	0.0297781	0.0320384	0.0320838	0.0315357	0.0302411	0.0296344	0.0301662	0.0148668	0.0150896	0.0320262
Oman	0.00874841	0.00943814	0.0154227	0.00997871	0.0103028	0.00997907	0.00965493	0.00964168	0.000999642	0.00103515	0.0106626
Pakistan	0.0238473	0.026012	0.0395908	0.0256545	0.0271588	0.0343015	0.0403052	0.0404482	0	0	0.0421993
Palau	0.00763919	0.00726654	0.00766155	0.00761598	0.00798495	0.0106236	0.0111509	0.0101674	0.000159745	0.000161964	0.00987063
Panama	0.0369083	0.0403766	0.045497	0.0509508	0.0542878	0.0569129	0.0596018	0.063289	0.00157578	0.00156027	0.0574688
Papua New Guinea	0.585472	0.663699	0.768153	0.732308	0.766903	0.822874	0.776001	0.809647	0.011242	0.0116908	0.934495
Paraguay	0.0143931	0.0163978	0.0152993	0.0176967	0.0179963	0.022332	0.0238062	0.0234838	0.00888627	0.0101304	0.0273861
Philippines	0.0258221	0.0249893	0.0274014	0.0287374	0.0298193	0.0327392	0.0336596	0.0321746	0.00546831	0.00604893	0.0351038
Poland	0.0310064	0.031145	0.0309421	0.0314585	0.0338829	0.0371712	0.0375486	0.0393942	0.0188449	0.0196687	0.0522202
Portugal	0.0155205	0.0145587	0.0135097	0.0138112	0.0144501	0.0155346	0.0164906	0.0166213	0.00715819	0.00726367	0.019952
Qatar	0.016842	0.0204327	0.0329654	0.0220495	0.0229202	0.0205056	0.0194994	0.0192101	0.00315296	0.00334698	0.0202848
South Korea (Republic of Korea)	0.48	0.49	0.51	0.52	0.54	0.56	0.57	0.59	0.6	0.64	0.63
Moldova	0.000454637	0.000499768	0.000544148	0.000579245	0.000590809	0.000607587	0.000637689	0.000714766	0.000247144	0.000262002	0.0010046
Romania	0.0110827	0.0114402	0.0111922	0.011576	0.0125526	0.0138587	0.014802	0.0157795	0.00748077	0.00783751	0.0218973
Russia	0.0993957	0.121517	0.137975	0.139827	0.12943	0.106227	0.101998	0.118203	0.054511	0.0589236	0.130069
Rwanda	0.00211421	0.00222143	0.0023749	0.00240203	0.0025615	0.00298315	0.00312135	0.00328279	0.0033345	0.00355978	0.00378116
Saint Kitts and Nevis	0.000976254	0.000973256	0.000928831	0.000977561	0.00103654	0.00100695	0.00103759	0.00107744	2.64642e-05	2.53397e-05	0.00089044
Saint Vincent and the Grenadines	0.000903202	0.000830897	0.000821532	0.000854525	0.000838328	0.000827576	0.000838125	0.000858779	2.23533e-05	2.13511e-05	0.000874927
American Samoa	0.0235408	0.0210345	0.0230859	0.0219747	0.0212452	0.0254929	0.0250831	0.0217874	0.00046925	0.000476075	0.0280563
São Tomé and Príncipe	6.78834e-05	7.46905e-05	7.7774e-05	9.23193e-05	0.000107735	0.000110357	0.000124022	0.000133263	0.000146378	0.0001544	0.000175642
Saudi Arabia	0.071099	0.0824049	0.130894	0.0836439	0.0852021	0.0848782	0.0855889	0.0852588	0.0106459	0.0112264	0.103139
Senegal	0.00556499	0.00574781	0.0054793	0.00581112	0.00615492	0.00620619	0.00683488	0.00744931	0.0057029	0.00616171	0.00911772
Serbia	0.00272584	0.00292567	0.00270597	0.00295177	0.00295801	0.00308955	0.00325079	0.00331731	0.00158557	0.00166541	0.00464812
Seychelles	0.000338953	0.000341769	0.000338136	0.000406965	0.000431394	0.000485827	0.000523719	0.000542744	0.000480121	0.000494652	0.0004399
Sierra Leone	0.000889967	0.000946104	0.00117562	0.00151135	0.00155921	0.00148463	0.0013866	0.00131961	0.00188535	0.00199577	0.00151014
Singapore	0.0297181	0.0298054	0.0308718	0.0311337	0.0315615	0.0329051	0.0337022	0.0336234	0.00456852	0.00482325	0.0338074
Slovakia	0.00594209	0.00593487	0.0059121	0.00603448	0.00637563	0.00692617	0.007186	0.00718216	0.00328605	0.00340634	0.00929764
Slovenia	0.00314226	0.00306381	0.00291019	0.00295308	0.00314248	0.00335846	0.00357625	0.00364845	0.00154192	0.00157421	0.00467864
Solomon Islands	0.0368985	0.0392606	0.0427552	0.0442909	0.0441283	0.049543	0.0515676	0.0523249	0.000758787	0.00080491	0.0601935
Somalia	0	0	0	0.00140589	0.00156226	0.00186275	0.00198653	0.00199	0	0	0.00255833
South Africa	0.144072	0.147839	0.134773	0.123137	0.118514	0.121056	0.116157	0.135333	0.10772	0.110739	0.125489
Spain	0.0926945	0.0879463	0.0827706	0.0826825	0.0862232	0.0931912	0.0985443	0.0986088	0.0435372	0.0443282	0.111242
Sri Lanka	0.00789268	0.00825143	0.0124299	0.00854348	0.00917239	0.0107943	0.0113106	0.0112538	0.00136741	0.00149187	0.0118609
Sudan	0.0255966	0.0252968	0.0196067	0.0202811	0.0238828	0.029673	0.0369535	0.0460225	0.0257157	0.0270029	0.0100485
Suriname	0.00231758	0.00214944	0.00228825	0.00235601	0.00233571	0.00316141	0.00218831	0.00216288	0.0017524	0.00199774	0.00225058
Sweden	0.0323176	0.0340981	0.0345193	0.035794	0.0365782	0.0393521	0.0411938	0.040624	0.018989	0.019831	0.0476564
Switzerland	0.0390338	0.0425199	0.0428876	0.0430762	0.0456652	0.054078	0.0549535	0.0522012	0.0233891	0.0234229	0.0644572
Syria	0.0339901	0.00822538	0.00762062	0.0023701	0.00238978	0.00208789	0.00161909	0.00195199	0	0	0.00156749
Tajikistan	0.000759468	0.000794383	0.00134679	0.00093738	0.00101279	0.00104866	0.000898608	0.000898671	0.0001417	0.000154079	0.00114254
Thailand	0.0422713	0.0395637	0.0415915	0.0425473	0.0408311	0.0428726	0.0436678	0.0447	0.00601425	0.00631604	0.0485636
Timor-Leste	0.00010928	0.000111218	0.000121397	0.000141258	0.000145076	0.000170343	0.000174371	0.000156301	5.15631e-05	5.27146e-05	0.000209447
Togo	0.00160873	0.00169791	0.00163301	0.00180391	0.00193287	0.00198373	0.00216517	0.00226903	0.00173897	0.00186424	0.00274653
Tonga	0.0150707	0.0152974	0.0169791	0.0155218	0.0145339	0.0165535	0.0157208	0.0163895	0.000269569	0.000279755	0.0189966
Trinidad and Tobago	0.0117556	0.0123617	0.0124621	0.0130752	0.0131431	0.0165599	0.0154991	0.0143308	0.000888221	0.000854747	0.0162772
Tunisia	0.0159501	0.0155271	0.0146784	0.0149544	0.0156294	0.0159842	0.0159239	0.0149591	0.0144768	0.014688	0.0158111
Turkey	0.31	0.32	0.33	0.34	0.35	0.36	0.37	0.37	0.38	0.39	0.4
Turkmenistan	0.00303979	0.00356022	0.00620447	0.0043491	0.00483737	0.00453874	0.0046482	0.00452248	0.000867782	0.000980465	0.00640669
Tuvalu	0.001319	0.00144647	0.00141926	0.00133005	0.00128069	0.00139442	0.00155616	0.00161186	1.99681e-05	1.9632e-05	0.00202768
Uganda	0.00920753	0.00899287	0.00847168	0.00888187	0.0101391	0.0113082	0.0104833	0.0109077	0.00939749	0.00992736	0.0139775
Ukraine	0.00920416	0.0100575	0.0114084	0.0116193	0.00839113	0.00709212	0.00745787	0.00841664	0.00359161	0.0038473	0.0136437
United Arab Emirates	0.0390067	0.0427063	0.0436253	0.0444056	0.0460245	0.0469441	0.0474537	0.0465668	0.00577913	0.00613679	0.0490888
United Kingdom	0.89	0.9	0.93	0.95	0.98	1.01	1.03	1.06	1.08	1.08	1.03
Tanzania	0.0110511	0.0111822	0.0123016	0.0140314	0.015534	0.0165426	0.0178673	0.0189016	0.0186954	0.0197718	0.024557
United States	4.45	4.51	4.67	4.73	4.85	4.95	5.12	5.27	5.48	5.91	6.03
Uruguay	0.0222562	0.0244688	0.0249191	0.0280838	0.0274085	0.0355722	0.0379168	0.0391461	0.0168291	0.0191852	0.04148
Uzbekistan	0.00669868	0.00732897	0.0119129	0.00811958	0.00898532	0.0109281	0.0110698	0.00740283	0.00122977	0.0013517	0.00845947
Vanuatu	0.0275552	0.0284207	0.0269758	0.0261184	0.0255179	0.0276851	0.0291909	0.0313305	0.000459266	0.000476075	0.0356354
Venezuela	0.208603	0.153826	0.175196	0.169867	0.214985	0	0	0	0.0568377	0.0647949	0
Vietnam	0.0182419	0.0184147	0.0204622	0.0216322	0.0234009	0.0255612	0.0271595	0.0275585	0.00341209	0.00372975	0.033635
Yemen	0.00416018	0.00398563	0.0062463	0.00448421	0.00480451	0.00538118	0.00402471	0.00320078	0.000683309	0.000725284	0
Zambia	0.00699556	0.00756926	0.00791235	0.00861201	0.00843808	0.00742001	0.00752342	0.00917962	0.010832	0.01156	0.00673152
Zimbabwe	0.00415671	0.00455001	0.0053099	0.00586406	0.00606111	0.00697027	0.00737633	0.0062389	0.004567	0.00470349	0.00799492
Andorra	0.00022487	0.000215551	0.000199227	0.000194786	0.000205636	0.000217356	0.0002314	0.000225276	0	0	0.000251848
Curaçao	0	0.00142564	0.00138973	0.00139185	0.00135867	0.00187649	0.00198866	0.00181229	0	0	0.00192934
Faroe Islands	0.000151989	0.000148828	0.000151652	0.000164081	0.000183155	0.00020053	0.000224743	0.000223766	0.000641291	0.000673183	0.000283006
Gibraltar	0	0	0	0	0	0	0	0	0.000248107	0.000258868	0
Guam	0.203322	0.183923	0.189917	0.185959	0.185359	0.219663	0.220589	0.214065	0.00227429	0.00242238	0.230641
Isle of Man	0.000385896	0.000389966	0.000418006	0.000427032	0.000484501	0.000551968	0.000546932	0.000524098	0	0	0.000582293
Kuwait	0.0155356	0.0187648	0.0307095	0.0193245	0.0180773	0.0145273	0.01406	0.0143913	0	0	0.0148821
Saint Lucia	0.0018584	0.00182567	0.00179854	0.00185504	0.0019023	0.00190148	0.00192002	0.00203157	0.00465776	0.00466918	0.00152614
Saint Martin (French part)	0	0.00090316	0	0	0.000840525	0	0	0	5.45643e-05	5.54718e-05	0
Monaco	0.000349863	0.000361636	0.000358808	0.000399853	0.000444331	0.000487838	0.000517092	0.000482911	0	0	0.000587121
Northern Mariana Islands	0.0328257	0.026902	0.0269095	0.0265901	0.0274899	0.0344704	0.0459794	0.0555365	0	0	0.0336205
Puerto Rico	0.123337	0.116815	0.114294	0.114472	0.111406	0.108767	0.107389	0.105252	0	0	0.103821
French Polynesia	0.250061	0.228942	0.205351	0.207755	0.203267	0.201741	0.205488	0.207669	0	0	0.2246
San Marino	0.000122618	0.000107725	0.000100262	0.000102394	0.00010521	0.000110584	0.000117301	0.000114781	0	0	0.000134265
Sint Maarten (Dutch part)	0	0.00108966	0.00110943	0.00114294	0.00135417	0.00131842	0.00130066	0.00121243	0	0	0.00124858
Samoa	0.0279475	0.0274591	0.0278885	0.0274766	0.026323	0.0312184	0.0315473	0.0315007	0	0	0.0340476

## Sheet: consumption
The global consumption volume of OPFRs from 2010 to 2020（unit: 10000ton).
	2010						2011						2012						2013						2014						2015						2016						2017						2018
Country	plastics	rubber	textiles	coatings	paper	wood	plastics	rubber	textiles	coatings	paper	wood	plastics	rubber	textiles	coatings	paper	wood	plastics	rubber	textiles	coatings	paper	wood	plastics	rubber	textiles	coatings	paper	wood	plastics	rubber	textiles	coatings	paper	wood	plastics	rubber	textiles	coatings	paper	wood	plastics	rubber	textiles	coatings	paper	wood	plastics
Afghanistan	0.010509	0.00300258	0.000750645	0.000450387	0.00336496	6.69806e-06	0.010922	0.00312056	0.00078014	0.000468084	0.00349718	6.96125e-06	0.0116102	0.0033172	0.0008293	0.00049758	0.00371755	7.39991e-06	0.0118374	0.00338212	0.00084553	0.000507318	0.00379031	7.54473e-06	0.0125268	0.00357909	0.000894772	0.000536863	0.00401105	7.98412e-06	0.0133962	0.00382749	0.000956873	0.000574124	0.00428943	8.53826e-06	0.0137807	0.00393734	0.000984335	0.000590601	0.00441253	8.78329e-06	0.0142156	0.00406159	0.0010154	0.000609239	0.00455178	9.06047e-06	0.0102532
Albania	0.0164604	0.00470296	0.00117574	0.000705444	0.00527056	1.04912e-05	0.0169361	0.00483888	0.00120972	0.000725832	0.00542288	1.07944e-05	0.0172965	0.00494185	0.00123546	0.000741278	0.00553828	1.10241e-05	0.0178324	0.00509498	0.00127374	0.000764247	0.00570989	1.13657e-05	0.0180108	0.00514593	0.00128648	0.000771889	0.00576699	1.14794e-05	0.0186457	0.00532734	0.00133184	0.000799102	0.0059703	1.18841e-05	0.0191685	0.0054767	0.00136918	0.000821505	0.00613768	1.22173e-05	0.0196183	0.00560522	0.00140131	0.000840784	0.00628172	1.2504e-05	0.0204735
Dominican Republic	0.0391728	0.0111922	0.00279805	0.00167883	0.012543	2.49673e-05	0.0400909	0.0114546	0.00286364	0.00171818	0.012837	2.55525e-05	0.041822	0.0119491	0.00298728	0.00179237	0.0133913	2.66558e-05	0.0427142	0.0122041	0.00305101	0.00183061	0.013677	2.72244e-05	0.0436156	0.0124616	0.0031154	0.00186924	0.0139656	2.7799e-05	0.0453593	0.0129598	0.00323995	0.00194397	0.0145239	2.89103e-05	0.0462669	0.0132191	0.00330478	0.00198287	0.0148145	2.94888e-05	0.0471837	0.0134811	0.00337027	0.00202216	0.0151081	3.00732e-05	0.0230501
Algeria	0.0264286	0.00755103	0.00188776	0.00113266	0.00846237	1.68446e-05	0.0268203	0.00766293	0.00191573	0.00114944	0.00858777	1.70942e-05	0.027496	0.00785599	0.001964	0.0011784	0.00880412	1.75249e-05	0.0278753	0.00796436	0.00199109	0.00119465	0.00892557	1.77666e-05	0.0285242	0.00814977	0.00203744	0.00122247	0.00913336	1.81803e-05	0.0288958	0.00825595	0.00206399	0.00123839	0.00925236	1.84171e-05	0.0298176	0.00851931	0.00212983	0.0012779	0.0095475	1.90046e-05	0.0299259	0.00855027	0.00213757	0.00128254	0.0095822	1.90737e-05	0.0490317
Angola	0.017221	0.00492029	0.00123007	0.000738044	0.00551412	1.0976e-05	0.0178044	0.00508697	0.00127174	0.000763046	0.00570092	1.13479e-05	0.0185874	0.00531068	0.00132767	0.000796602	0.00595162	1.18469e-05	0.0191801	0.00548002	0.00137	0.000822003	0.0061414	1.22247e-05	0.0199642	0.00570404	0.00142601	0.000855607	0.00639246	1.27244e-05	0.0205541	0.0058726	0.00146815	0.00088089	0.00658136	1.31004e-05	0.0215503	0.00615722	0.00153931	0.000923583	0.00690033	1.37353e-05	0.0219761	0.00627889	0.00156972	0.000941834	0.00703669	1.40068e-05	0.0357734
Antigua and Barbuda	0.000343391	9.81118e-05	2.4528e-05	1.47168e-05	0.000109953	2.18865e-07	0.000351084	0.00010031	2.50774e-05	1.50465e-05	0.000112416	2.23768e-07	0.000365541	0.00010444	2.61101e-05	1.5666e-05	0.000117045	2.32982e-07	0.000372163	0.000106332	2.65831e-05	1.59498e-05	0.000119165	2.37203e-07	0.00037853	0.000108151	2.70378e-05	1.62227e-05	0.000121204	2.41261e-07	0.000392055	0.000112016	2.80039e-05	1.68024e-05	0.000125535	2.49881e-07	0.000398013	0.000113718	2.84295e-05	1.70577e-05	0.000127443	2.53678e-07	0.000403798	0.000115371	2.88427e-05	1.73056e-05	0.000129295	2.57366e-07	0.000208842
Argentina	0.137095	0.0391699	0.00979248	0.00587549	0.0438973	8.7379e-05	0.141431	0.0404087	0.0101022	0.00606131	0.0452857	9.01426e-05	0.144318	0.0412338	0.0103085	0.00618507	0.0462103	9.19831e-05	0.150091	0.0428832	0.0107208	0.00643249	0.0480588	9.56626e-05	0.152965	0.0437042	0.010926	0.00655563	0.0489788	9.74939e-05	0.154356	0.0441017	0.0110254	0.00661526	0.0494244	9.83808e-05	0.157149	0.0448996	0.0112249	0.00673494	0.0503185	0.000100161	0.159957	0.0457019	0.0114255	0.00685528	0.0512176	0.00010195	0.0965076
Armenia	0.00109837	0.00031382	7.84549e-05	4.7073e-05	0.000351695	7.00059e-07	0.00109371	0.000312489	7.81223e-05	4.68734e-05	0.000350203	6.97091e-07	0.00111063	0.000317323	7.93307e-05	4.75984e-05	0.000355621	7.07874e-07	0.00108889	0.000311111	7.77778e-05	4.66667e-05	0.000348659	6.94018e-07	0.00110653	0.000316153	7.90382e-05	4.74229e-05	0.000354309	7.05264e-07	0.00114247	0.00032642	8.16049e-05	4.89629e-05	0.000365815	7.28167e-07	0.00114023	0.000325779	8.14449e-05	4.88669e-05	0.000365098	7.26739e-07	0.00113743	0.000324979	8.12446e-05	4.87468e-05	0.0003642	7.24952e-07	0.000814181
Aruba	0.000337258	9.63593e-05	2.40898e-05	1.44539e-05	0.000107989	2.14955e-07	0.000347181	9.91947e-05	2.47987e-05	1.48792e-05	0.000111166	2.2128e-07	0.000353115	0.00010089	2.52225e-05	1.51335e-05	0.000113066	2.25062e-07	0.000365884	0.000104538	2.61346e-05	1.56808e-05	0.000117155	2.33201e-07	0.000371371	0.000106106	2.65265e-05	1.59159e-05	0.000118912	2.36698e-07	0.000373104	0.000106601	2.66503e-05	1.59902e-05	0.000119467	2.37802e-07	0.000378084	0.000108024	2.7006e-05	1.62036e-05	0.000121061	2.40976e-07	0.00038292	0.000109406	2.73515e-05	1.64109e-05	0.00012261	2.44059e-07	0.000229576
Australia	0.518	0.148	0.037	0.0222	0.165862	0.000330154	0.539	0.154	0.0385	0.0231	0.172586	0.000343538	0.56	0.16	0.04	0.024	0.17931	0.000356923	0.574	0.164	0.041	0.0246	0.183793	0.000365846	0.588	0.168	0.042	0.0252	0.188276	0.000374769	0.609	0.174	0.0435	0.0261	0.195	0.000388154	0.623	0.178	0.0445	0.0267	0.199483	0.000397077	0.644	0.184	0.046	0.0276	0.206207	0.000410462	0.73676
Austria	0.0472584	0.0135024	0.0033756	0.00202536	0.015132	3.01207e-05	0.0489198	0.0139771	0.00349427	0.00209656	0.015664	3.11796e-05	0.0502721	0.0143634	0.00359086	0.00215452	0.016097	3.20415e-05	0.0522318	0.0149234	0.00373084	0.00223851	0.0167245	3.32906e-05	0.0532782	0.0152223	0.00380559	0.00228335	0.0170595	3.39575e-05	0.0559409	0.0159831	0.00399578	0.00239747	0.0179121	3.56547e-05	0.0582276	0.0166365	0.00415911	0.00249547	0.0186443	3.71121e-05	0.0600646	0.0171613	0.00429033	0.0025742	0.0192325	3.8283e-05	0.0631912
Azerbaijan	0.00337543	0.000964408	0.000241102	0.000144661	0.0010808	2.15137e-06	0.00342533	0.000978666	0.000244667	0.0001468	0.00109678	2.18318e-06	0.00354245	0.00101213	0.000253032	0.000151819	0.00113428	2.25782e-06	0.00353413	0.00100975	0.000252438	0.000151463	0.00113162	2.25252e-06	0.00365092	0.00104312	0.00026078	0.000156468	0.00116901	2.32696e-06	0.00382967	0.00109419	0.000273548	0.000164129	0.00122625	2.44089e-06	0.00388233	0.00110924	0.00027731	0.000166386	0.00124311	2.47445e-06	0.00393006	0.00112287	0.000280718	0.000168431	0.00125839	2.50487e-06	0.00274237
Bahamas	0.00149575	0.000427357	0.000106839	6.41036e-05	0.000478935	9.53336e-07	0.00152996	0.000437133	0.000109283	6.55699e-05	0.00048989	9.75142e-07	0.00159293	0.000455124	0.000113781	6.82686e-05	0.000510053	1.01528e-06	0.0016218	0.000463372	0.000115843	6.95058e-05	0.000519296	1.03368e-06	0.00165065	0.000471615	0.000117904	7.07422e-05	0.000528534	1.05206e-06	0.00171178	0.000489079	0.00012227	7.33618e-05	0.000548105	1.09102e-06	0.00174024	0.000497213	0.000124303	7.45819e-05	0.000557221	1.10917e-06	0.00176827	0.000505221	0.000126305	7.57832e-05	0.000566196	1.12703e-06	0.000836445
Bahrain	0.000452443	0.000129269	3.23174e-05	1.93904e-05	0.000144871	2.8837e-07	0.000452603	0.000129315	3.23288e-05	1.93973e-05	0.000144922	2.88472e-07	0.000466801	0.000133372	3.33429e-05	2.00058e-05	0.000149468	2.97521e-07	0.000473506	0.000135287	3.38218e-05	2.02931e-05	0.000151615	3.01795e-07	0.000502024	0.000143435	3.58589e-05	2.15153e-05	0.000160747	3.19971e-07	0.000540613	0.000154461	3.86152e-05	2.31691e-05	0.000173103	3.44566e-07	0.000560861	0.000160246	4.00615e-05	2.40369e-05	0.000179586	3.57472e-07	0.000581025	0.000166007	4.15018e-05	2.49011e-05	0.000186043	3.70324e-07	0.000432894
Bangladesh	0.0553198	0.0158056	0.00395141	0.00237085	0.0177132	3.52588e-05	0.0560905	0.0160258	0.00400646	0.00240388	0.01796	3.575e-05	0.0579589	0.0165597	0.00413992	0.00248395	0.0185583	3.69408e-05	0.0578075	0.0165164	0.00412911	0.00247746	0.0185098	3.68443e-05	0.0597165	0.0170619	0.00426547	0.00255928	0.0191211	3.80611e-05	0.0626402	0.0178972	0.0044743	0.00268458	0.0200572	3.99245e-05	0.0635734	0.0181638	0.00454096	0.00272457	0.020356	4.05193e-05	0.0645279	0.0184365	0.00460913	0.00276548	0.0206616	4.11276e-05	0.0445064
Barbados	0.0011008	0.000314515	7.86288e-05	4.71773e-05	0.000352474	7.01611e-07	0.00111518	0.000318624	7.9656e-05	4.77936e-05	0.000357079	7.10777e-07	0.00115155	0.000329015	8.22538e-05	4.93523e-05	0.000368724	7.33957e-07	0.00116432	0.000332663	8.31658e-05	4.98995e-05	0.000372812	7.42095e-07	0.0011771	0.000336313	8.40783e-05	5.0447e-05	0.000376903	7.50237e-07	0.00121217	0.000346334	8.65836e-05	5.19502e-05	0.000388133	7.72592e-07	0.00122461	0.000349889	8.74724e-05	5.24834e-05	0.000392117	7.80523e-07	0.00123723	0.000353494	8.83735e-05	5.30241e-05	0.000396157	7.88564e-07	0.000621718
Belarus	0.0535895	0.0153113	0.00382782	0.00229669	0.0171592	3.41559e-05	0.0551574	0.0157593	0.00393982	0.00236389	0.0176612	3.51553e-05	0.056336	0.016096	0.004024	0.0024144	0.0180386	3.59065e-05	0.0581658	0.0166188	0.0041547	0.00249282	0.0186245	3.70727e-05	0.0589023	0.0168292	0.00420731	0.00252438	0.0188603	3.75421e-05	0.061238	0.0174966	0.00437414	0.00262448	0.0196082	3.90308e-05	0.0631109	0.0180317	0.00450792	0.00270475	0.0202079	4.02245e-05	0.0645805	0.0184516	0.00461289	0.00276773	0.0206785	4.11612e-05	0.0677507
Belgium	0.0615667	0.0175905	0.00439762	0.00263857	0.0197135	3.92403e-05	0.0643485	0.0183853	0.00459632	0.00275779	0.0206042	4.10133e-05	0.0662359	0.0189246	0.00473114	0.00283868	0.0212086	4.22163e-05	0.0687368	0.0196391	0.00490977	0.00294586	0.0220093	4.38103e-05	0.0698776	0.019965	0.00499125	0.00299475	0.0223746	4.45373e-05	0.0729736	0.0208496	0.0052124	0.00312744	0.0233659	4.65107e-05	0.0755209	0.0215774	0.00539435	0.00323661	0.0241816	4.81342e-05	0.0776629	0.0221894	0.00554735	0.00332841	0.0248674	4.94995e-05	0.0815837
Belize	0.00129072	0.000368778	9.21944e-05	5.53167e-05	0.000413285	8.22658e-07	0.00133399	0.00038114	9.5285e-05	5.7171e-05	0.00042714	8.50235e-07	0.00140531	0.000401516	0.000100379	6.02274e-05	0.000449975	8.9569e-07	0.00144954	0.000414155	0.000103539	6.21232e-05	0.000464139	9.23884e-07	0.00149457	0.000427019	0.000106755	6.40529e-05	0.000478556	9.52582e-07	0.00156869	0.000448196	0.000112049	6.72294e-05	0.000502289	9.99822e-07	0.00161428	0.000461222	0.000115305	6.91832e-05	0.000516886	1.02888e-06	0.00166047	0.00047442	0.000118605	7.11629e-05	0.000531677	1.05832e-06	0.000830873
Benin	0.00696215	0.00198918	0.000497296	0.000298378	0.00222926	4.43741e-06	0.00713845	0.00203956	0.000509889	0.000305933	0.00228571	4.54978e-06	0.00738976	0.00211136	0.00052784	0.000316704	0.00236618	4.70996e-06	0.00756194	0.00216055	0.000540139	0.000324083	0.00242131	4.8197e-06	0.00781162	0.00223189	0.000557973	0.000334784	0.00250126	4.97884e-06	0.00798904	0.00228258	0.000570646	0.000342387	0.00255807	5.09192e-06	0.0083231	0.00237803	0.000594507	0.000356704	0.00266503	5.30483e-06	0.0084364	0.0024104	0.0006026	0.00036156	0.00270131	5.37705e-06	0.0133354
Bermuda	0.000260961	7.45602e-05	1.864e-05	1.1184e-05	8.35588e-05	1.66327e-07	0.000261359	7.4674e-05	1.86685e-05	1.12011e-05	8.36864e-05	1.6658e-07	0.000270164	7.71896e-05	1.92974e-05	1.15784e-05	8.65056e-05	1.72192e-07	0.000273353	7.8101e-05	1.95252e-05	1.17151e-05	8.7527e-05	1.74225e-07	0.000276308	7.89453e-05	1.97363e-05	1.18418e-05	8.84732e-05	1.76109e-07	0.00028437	8.12485e-05	2.03121e-05	1.21873e-05	9.10543e-05	1.81247e-07	0.000283703	8.10581e-05	2.02645e-05	1.21587e-05	9.0841e-05	1.80822e-07	0.000283056	8.08732e-05	2.02183e-05	1.2131e-05	9.06337e-05	1.80409e-07	0.000138745
Bhutan	0.000263014	7.51469e-05	1.87867e-05	1.1272e-05	8.42164e-05	1.67635e-07	0.000266366	7.61045e-05	1.90261e-05	1.14157e-05	8.52895e-05	1.69772e-07	0.000274815	7.85185e-05	1.96296e-05	1.17778e-05	8.79948e-05	1.75157e-07	0.000273552	7.81577e-05	1.95394e-05	1.17237e-05	8.75906e-05	1.74352e-07	0.000281946	8.0556e-05	2.0139e-05	1.20834e-05	9.02783e-05	1.79702e-07	0.000294994	8.42839e-05	2.1071e-05	1.26426e-05	9.44561e-05	1.88018e-07	0.000298307	8.52305e-05	2.13076e-05	1.27846e-05	9.5517e-05	1.9013e-07	0.000301562	8.61605e-05	2.15401e-05	1.29241e-05	9.65592e-05	1.92204e-07	0.000208083
Bolivia	0.0343616	0.0098176	0.0024544	0.00147264	0.0110025	2.19008e-05	0.0356349	0.0101814	0.00254535	0.00152721	0.0114102	2.27123e-05	0.0365512	0.0104432	0.0026108	0.00156648	0.0117036	2.32964e-05	0.0382079	0.0109165	0.00272913	0.00163748	0.012234	2.43523e-05	0.039136	0.0111817	0.00279543	0.00167726	0.0125312	2.49438e-05	0.039688	0.0113394	0.00283486	0.00170091	0.012708	2.52957e-05	0.0406046	0.0116013	0.00290033	0.0017402	0.0130015	2.58798e-05	0.0415302	0.0118658	0.00296644	0.00177986	0.0132978	2.64698e-05	0.0246247
Bosnia and Herzegovina	0	0	0	0	0	0	0	0	0	0	0	0	0	0	0	0	0	0	0	0	0	0	0	0	0	0	0	0	0	0	0	0	0	0	0	0	0	0	0	0	0	0	0	0	0	0	0	0	0
Botswana	0.0015417	0.000440486	0.000110122	6.60729e-05	0.000493648	9.82623e-07	0.00156623	0.000447493	0.000111873	6.7124e-05	0.000501501	9.98254e-07	0.00160533	0.000458665	0.000114666	6.87997e-05	0.000514021	1.02318e-06	0.00162648	0.000464708	0.000116177	6.97062e-05	0.000520793	1.03666e-06	0.00166344	0.00047527	0.000118817	7.12905e-05	0.00053263	1.06022e-06	0.00168448	0.000481281	0.00012032	7.21922e-05	0.000539367	1.07363e-06	0.00173883	0.000496809	0.000124202	7.45214e-05	0.000556769	1.10827e-06	0.00174729	0.000499225	0.000124806	7.48837e-05	0.000559476	1.11365e-06	0.00261728
Brazil	0.686	0.196	0.049	0.0294	0.219655	0.000437231	0.707	0.202	0.0505	0.0303	0.226379	0.000450615	0.714	0.204	0.051	0.0306	0.228621	0.000455077	0.735	0.21	0.0525	0.0315	0.235345	0.000468462	0.749	0.214	0.0535	0.0321	0.239828	0.000477385	0.756	0.216	0.054	0.0324	0.242069	0.000481846	0.77	0.22	0.055	0.033	0.246552	0.000490769	0.784	0.224	0.056	0.0336	0.251034	0.000499692	1.46263
Brunei	0.000187072	5.34492e-05	1.33623e-05	8.01738e-06	5.98999e-05	1.19233e-07	0.00019514	5.57544e-05	1.39386e-05	8.36315e-06	6.24833e-05	1.24375e-07	0.000195218	5.57764e-05	1.39441e-05	8.36647e-06	6.25081e-05	1.24424e-07	0.000203115	5.8033e-05	1.45082e-05	8.70495e-06	6.50369e-05	1.29458e-07	0.000203207	5.8059e-05	1.45148e-05	8.70885e-06	6.50661e-05	1.29516e-07	0.000218849	6.25282e-05	1.56321e-05	9.37923e-06	7.00747e-05	1.39486e-07	0.000226497	6.47134e-05	1.61783e-05	9.707e-06	7.25236e-05	1.44361e-07	0.000226257	6.46448e-05	1.61612e-05	9.69672e-06	7.24467e-05	1.44208e-07	0.000118319
Bulgaria	0.0417897	0.0119399	0.00298498	0.00179099	0.0133809	2.66352e-05	0.0428377	0.0122393	0.00305983	0.0018359	0.0137165	2.73031e-05	0.0435685	0.0124481	0.00311204	0.00186722	0.0139505	2.77689e-05	0.0447498	0.0127856	0.00319641	0.00191785	0.0143287	2.85218e-05	0.0450342	0.0128669	0.00321673	0.00193004	0.0144198	2.87031e-05	0.0464604	0.0132744	0.0033186	0.00199116	0.0148765	2.96121e-05	0.0475051	0.0135729	0.00339322	0.00203593	0.015211	3.02779e-05	0.0483104	0.013803	0.00345075	0.00207045	0.0154689	3.07913e-05	0.0501714
Burkina Faso	0.0118792	0.00339407	0.000848517	0.00050911	0.0038037	7.57138e-06	0.0121851	0.00348146	0.000870366	0.00052222	0.00390164	7.76634e-06	0.0126289	0.00360825	0.000902061	0.000541237	0.00404372	8.04916e-06	0.0129371	0.00369632	0.000924081	0.000554449	0.00414243	8.24565e-06	0.0133715	0.00382042	0.000955104	0.000573063	0.0042815	8.52247e-06	0.013678	0.00390801	0.000977003	0.000586202	0.00437967	8.71787e-06	0.0142478	0.00407081	0.0010177	0.000610622	0.00456212	9.08104e-06	0.0144302	0.0041229	0.00103073	0.000618435	0.00462049	9.19724e-06	0.0229336
Burundi	0.00672694	0.00192198	0.000480496	0.000288298	0.00215395	4.2875e-06	0.00693981	0.0019828	0.000495701	0.000297421	0.00222211	4.42318e-06	0.00722845	0.00206527	0.000516318	0.000309791	0.00231453	4.60714e-06	0.00744519	0.0021272	0.0005318	0.00031908	0.00238393	4.74529e-06	0.00772337	0.00220668	0.000551669	0.000331001	0.002473	4.92258e-06	0.00783877	0.00223965	0.000559912	0.000335947	0.00250995	4.99614e-06	0.0080594	0.00230269	0.000575671	0.000345403	0.0025806	5.13676e-06	0.00811545	0.0023187	0.000579675	0.000347805	0.00259854	5.17248e-06	0.0129758
Cape Verde	0.000384169	0.000109763	2.74407e-05	1.64644e-05	0.00012301	2.44855e-07	0.000387162	0.000110618	2.76544e-05	1.65926e-05	0.000123968	2.46762e-07	0.000393958	0.000112559	2.81399e-05	1.68839e-05	0.000126144	2.51094e-07	0.000396071	0.000113163	2.82908e-05	1.69745e-05	0.000126821	2.52441e-07	0.000401866	0.000114819	2.87047e-05	1.72228e-05	0.000128676	2.56134e-07	0.000403491	0.000115283	2.88208e-05	1.72925e-05	0.000129197	2.5717e-07	0.000412747	0.000117928	2.9482e-05	1.76892e-05	0.00013216	2.6307e-07	0.000410992	0.000117426	2.93565e-05	1.76139e-05	0.000131598	2.61951e-07	0.000631372
Cambodia	0.00678449	0.00193842	0.000484606	0.000290764	0.00217237	4.32418e-06	0.00708321	0.00202377	0.000505944	0.000303566	0.00226802	4.51457e-06	0.0070988	0.00202823	0.000507057	0.000304234	0.00227301	4.52451e-06	0.00740017	0.00211434	0.000528584	0.00031715	0.00236951	4.71659e-06	0.00741844	0.00211955	0.000529888	0.000317933	0.00237536	4.72824e-06	0.00800619	0.00228748	0.000571871	0.000343123	0.00256356	5.10285e-06	0.00830744	0.00237355	0.000593388	0.000356033	0.00266002	5.29485e-06	0.00832443	0.00237841	0.000594602	0.000356761	0.00266546	5.30568e-06	0.00448214
Cameroon	0.0146515	0.00418614	0.00104654	0.000627921	0.00469137	9.33832e-06	0.015008	0.00428799	0.001072	0.000643199	0.00480551	9.56552e-06	0.0155208	0.00443451	0.00110863	0.000665177	0.00496971	9.89238e-06	0.0158687	0.00453392	0.00113348	0.000680088	0.00508112	1.01141e-05	0.0164106	0.00468874	0.00117219	0.000703312	0.00525463	1.04595e-05	0.0168163	0.00480466	0.00120116	0.000720699	0.00538453	1.07181e-05	0.0175269	0.00500768	0.00125192	0.000751153	0.00561206	1.1171e-05	0.0177455	0.00507014	0.00126754	0.000760522	0.00568206	1.13103e-05	0.0292788
Canada	0.364	0.104	0.026	0.0156	0.116552	0.000232	0.371	0.106	0.0265	0.0159	0.118793	0.000236462	0.378	0.108	0.027	0.0162	0.121034	0.000240923	0.385	0.11	0.0275	0.0165	0.123276	0.000245385	0.399	0.114	0.0285	0.0171	0.127759	0.000254308	0.406	0.116	0.029	0.0174	0.13	0.000258769	0.42	0.12	0.03	0.018	0.134483	0.000267692	0.427	0.122	0.0305	0.0183	0.136724	0.000272154	0.808297
Cayman Islands	0.000216682	6.19091e-05	1.54773e-05	9.28636e-06	6.93809e-05	1.38105e-07	0.000224635	6.41814e-05	1.60454e-05	9.62721e-06	7.19275e-05	1.43174e-07	0.000237068	6.77336e-05	1.69334e-05	1.016e-05	7.59083e-05	1.51098e-07	0.000244803	6.99438e-05	1.74859e-05	1.04916e-05	7.83853e-05	1.56028e-07	0.000252643	7.21837e-05	1.80459e-05	1.08276e-05	8.08955e-05	1.61025e-07	0.000265512	7.58607e-05	1.89652e-05	1.13791e-05	8.50163e-05	1.69228e-07	0.0002736	7.81713e-05	1.95428e-05	1.17257e-05	8.76058e-05	1.74382e-07	0.000281762	8.05034e-05	2.01259e-05	1.20755e-05	9.02194e-05	1.79585e-07	0.000139192
Central African Republic	0.00343479	0.00098137	0.000245342	0.000147205	0.00109981	2.18921e-06	0.00347296	0.000992273	0.000248068	0.000148841	0.00111203	2.21353e-06	0.0035224	0.0010064	0.0002516	0.00015096	0.00112786	2.24505e-06	0.00352281	0.00100652	0.000251629	0.000150977	0.00112799	2.24531e-06	0.00353146	0.00100899	0.000252247	0.000151348	0.00113076	2.25082e-06	0.00352169	0.0010062	0.000251549	0.000150929	0.00112763	2.24459e-06	0.00362501	0.00103572	0.00025893	0.000155358	0.00116072	2.31045e-06	0.00363502	0.00103858	0.000259644	0.000155787	0.00116392	2.31683e-06	0.00541816
Chad	0.00876724	0.00250493	0.000626232	0.000375739	0.00280724	5.58791e-06	0.00904031	0.00258294	0.000645736	0.000387442	0.00289468	5.76195e-06	0.00941232	0.00268923	0.000672308	0.000403385	0.0030138	5.99906e-06	0.00969512	0.00277003	0.000692509	0.000415505	0.00310435	6.17931e-06	0.0100799	0.00287998	0.000719994	0.000431997	0.00322756	6.42457e-06	0.0103329	0.00295225	0.000738063	0.000442838	0.00330856	6.5858e-06	0.0107864	0.00308182	0.000770456	0.000462274	0.00345377	6.87484e-06	0.0109747	0.00313561	0.000783904	0.000470342	0.00351405	6.99483e-06	0.0179713
Chile	0.0571529	0.0163294	0.00408235	0.00244941	0.0183002	3.64271e-05	0.0588653	0.0168186	0.00420466	0.0025228	0.0188485	3.75185e-05	0.0599698	0.0171342	0.00428356	0.00257013	0.0192021	3.82225e-05	0.0622726	0.0177922	0.00444805	0.00266883	0.0199395	3.96902e-05	0.063406	0.018116	0.004529	0.0027174	0.0203024	4.04126e-05	0.0639517	0.0182719	0.00456798	0.00274079	0.0204771	4.07604e-05	0.0651946	0.018627	0.00465676	0.00279405	0.0208751	4.15526e-05	0.0667087	0.0190596	0.00476491	0.00285895	0.0213599	4.25177e-05	0.0406232
China	5.936	1.696	0.424	0.2544	1.90069	0.00378338	6.104	1.744	0.436	0.2616	1.95448	0.00389046	6.244	1.784	0.446	0.2676	1.99931	0.00397969	6.454	1.844	0.461	0.2766	2.06655	0.00411354	6.699	1.914	0.4785	0.2871	2.145	0.00426969	6.874	1.964	0.491	0.2946	2.20103	0.00438123	7.119	2.034	0.5085	0.3051	2.27948	0.00453738	7.371	2.106	0.5265	0.3159	2.36017	0.004698	13.8972
Colombia	0.150632	0.0430377	0.0107594	0.00645566	0.0482319	9.60073e-05	0.155304	0.0443725	0.0110931	0.00665588	0.0497278	9.89848e-05	0.158321	0.0452345	0.0113086	0.00678517	0.0506938	0.000100908	0.164441	0.0469833	0.0117458	0.00704749	0.0526537	0.000104809	0.167334	0.0478098	0.0119525	0.00717147	0.05358	0.000106653	0.168627	0.0481792	0.0120448	0.00722687	0.0539939	0.000107477	0.171697	0.0490564	0.0122641	0.00735846	0.054977	0.000109434	0.175598	0.0501708	0.0125427	0.00752561	0.0562258	0.000111919	0.107687
Comoros	0.000483535	0.000138153	3.45382e-05	2.07229e-05	0.000154827	3.08187e-07	0.000491783	0.000140509	3.51273e-05	2.10764e-05	0.000157467	3.13444e-07	0.000505157	0.000144331	3.60826e-05	2.16496e-05	0.00016175	3.21968e-07	0.000513038	0.000146582	3.66456e-05	2.19873e-05	0.000164273	3.26991e-07	0.000525894	0.000150255	3.75638e-05	2.25383e-05	0.00016839	3.35185e-07	0.000533599	0.000152457	3.81142e-05	2.28685e-05	0.000170857	3.40096e-07	0.000551591	0.000157598	3.93994e-05	2.36396e-05	0.000176618	3.51564e-07	0.000554094	0.000158313	3.95781e-05	2.37469e-05	0.000177419	3.53159e-07	0.000966415
Congo-Brazzaville	0.00327103	0.00093458	0.000233645	0.000140187	0.00104737	2.08483e-06	0.00336448	0.000961279	0.00024032	0.000144192	0.0010773	2.14439e-06	0.00347809	0.000993739	0.000248435	0.000149061	0.00111367	2.2168e-06	0.00354161	0.00101189	0.000252972	0.000151783	0.00113401	2.25729e-06	0.003639	0.00103971	0.000259928	0.000155957	0.0011652	2.31936e-06	0.00370076	0.00105736	0.00026434	0.000158604	0.00118497	2.35872e-06	0.00383394	0.00109541	0.000273853	0.000164312	0.00122762	2.44361e-06	0.00386461	0.00110417	0.000276044	0.000165626	0.00123744	2.46316e-06	0.00608927
Costa Rica	0.018522	0.005292	0.001323	0.000793799	0.00593068	1.18052e-05	0.0189446	0.00541275	0.00135319	0.000811913	0.00606601	1.20746e-05	0.0197484	0.00564239	0.0014106	0.000846359	0.00632337	1.25869e-05	0.0201502	0.0057572	0.0014393	0.00086358	0.00645203	1.2843e-05	0.020549	0.00587113	0.00146778	0.00088067	0.00657972	1.30971e-05	0.0213385	0.00609671	0.00152418	0.000914506	0.00683252	1.36003e-05	0.0217333	0.00620951	0.00155238	0.000931427	0.00695894	1.3852e-05	0.0221304	0.00632298	0.00158075	0.000948447	0.0070861	1.41051e-05	0.0108437
Croatia	0.0242718	0.0069348	0.0017337	0.00104022	0.00777176	1.54699e-05	0.0249542	0.00712978	0.00178245	0.00106947	0.00799027	1.59049e-05	0.0254495	0.00727128	0.00181782	0.00109069	0.00814885	1.62206e-05	0.0262131	0.00748945	0.00187236	0.00112342	0.00839335	1.67072e-05	0.0264222	0.00754921	0.0018873	0.00113238	0.00846032	1.68405e-05	0.0272083	0.00777381	0.00194345	0.00116607	0.00871203	1.73416e-05	0.0278209	0.00794884	0.00198721	0.00119233	0.00890818	1.7732e-05	0.0281599	0.00804568	0.00201142	0.00120685	0.00901671	1.79481e-05	0.0292091
Cuba	0.0452422	0.0129263	0.00323159	0.00193895	0.0144864	2.88357e-05	0.0457379	0.013068	0.00326699	0.00196019	0.0146451	2.91516e-05	0.0471521	0.013472	0.003368	0.0020208	0.0150979	3.0053e-05	0.0476115	0.0136033	0.00340082	0.00204049	0.0152451	3.03458e-05	0.0480693	0.0137341	0.00343352	0.00206011	0.0153916	3.06375e-05	0.0494309	0.0141231	0.00353078	0.00211847	0.0158276	3.15054e-05	0.0498461	0.0142418	0.00356044	0.00213626	0.0159606	3.17701e-05	0.0502378	0.0143537	0.00358841	0.00215305	0.016086	3.20197e-05	0.0245922
Cyprus	0.000421144	0.000120327	3.00817e-05	1.8049e-05	0.000134849	2.68421e-07	0.000427588	0.000122168	3.0542e-05	1.83252e-05	0.000136912	2.72529e-07	0.000440742	0.000125926	3.14815e-05	1.88889e-05	0.000141124	2.80912e-07	0.000437963	0.000125132	3.12831e-05	1.87698e-05	0.000140234	2.79141e-07	0.000450663	0.000128761	3.21902e-05	1.93141e-05	0.000144301	2.87236e-07	0.000471213	0.000134632	3.3658e-05	2.01948e-05	0.000150881	3.00333e-07	0.0004766	0.000136171	3.40429e-05	2.04257e-05	0.000152606	3.03767e-07	0.000481992	0.000137712	3.4428e-05	2.06568e-05	0.000154332	3.07204e-07	0.00849449
Czech Republic	0.0591868	0.0169105	0.00422763	0.00253658	0.0189514	3.77235e-05	0.0611878	0.0174822	0.00437056	0.00262233	0.0195922	3.89988e-05	0.0626808	0.0179088	0.0044772	0.00268632	0.0200702	3.99504e-05	0.0647631	0.0185037	0.00462593	0.00277556	0.0207369	4.12776e-05	0.0656153	0.0187472	0.00468681	0.00281208	0.0210098	4.18207e-05	0.0682607	0.019503	0.00487576	0.00292546	0.0218569	4.35068e-05	0.0704218	0.0201205	0.00503013	0.00301808	0.0225489	4.48842e-05	0.0723326	0.0206665	0.00516662	0.00309997	0.0231607	4.61021e-05	0.0758955
Côte d'Ivoire	0.0155669	0.0044477	0.00111192	0.000667155	0.00498449	9.92179e-06	0.0158256	0.0045216	0.0011304	0.00067824	0.00506731	1.00866e-05	0.0162425	0.00464072	0.00116018	0.000696108	0.00520081	1.03524e-05	0.0164823	0.00470922	0.0011773	0.000706383	0.00527757	1.05052e-05	0.0169228	0.00483508	0.00120877	0.000725262	0.00541862	1.07859e-05	0.0172431	0.00492661	0.00123165	0.000738991	0.0055212	1.09901e-05	0.017898	0.0051137	0.00127843	0.000767055	0.00573087	1.14075e-05	0.0180764	0.00516468	0.00129117	0.000774702	0.00578801	1.15212e-05	0.0291081
North Korea	0.00920303	0.00262944	0.000657359	0.000394415	0.00294678	5.86567e-06	0.00925454	0.00264416	0.000661039	0.000396623	0.00296328	5.8985e-06	0.00948426	0.00270979	0.000677447	0.000406468	0.00303683	6.04491e-06	0.00938318	0.00268091	0.000670227	0.000402136	0.00300447	5.98049e-06	0.00962062	0.00274875	0.000687187	0.000412312	0.0030805	6.13183e-06	0.0100245	0.00286414	0.000716036	0.000429622	0.00320982	6.38925e-06	0.0101017	0.00288621	0.000721553	0.000432932	0.00323455	6.43848e-06	0.0101766	0.0029076	0.000726901	0.00043614	0.00325852	6.48619e-06	0.00704734
Congo-Kinshasa	0.048935	0.0139814	0.00349536	0.00209721	0.0156688	3.11893e-05	0.0503872	0.0143963	0.00359908	0.00215945	0.0161338	3.21149e-05	0.052392	0.0149691	0.00374228	0.00224537	0.0167758	3.33927e-05	0.0538864	0.0153961	0.00384903	0.00230942	0.0172543	3.43452e-05	0.0559557	0.0159874	0.00399684	0.0023981	0.0179169	3.56641e-05	0.0574779	0.0164223	0.00410556	0.00246334	0.0184042	3.66343e-05	0.0601912	0.0171975	0.00429937	0.00257962	0.0192731	3.83636e-05	0.0613142	0.0175184	0.00437959	0.00262775	0.0196326	3.90794e-05	0.0976121
Denmark	0.0313478	0.00895652	0.00223913	0.00134348	0.0100375	1.99799e-05	0.0324741	0.00927832	0.00231958	0.00139175	0.0103981	2.06978e-05	0.0333452	0.0095272	0.0023818	0.00142908	0.010677	2.1253e-05	0.0345854	0.00988154	0.00247038	0.00148223	0.0110741	2.20434e-05	0.0351816	0.0100519	0.00251297	0.00150778	0.011265	2.24234e-05	0.036787	0.0105106	0.00262765	0.00157659	0.0117791	2.34467e-05	0.0381757	0.0109073	0.00272683	0.0016361	0.0122237	2.43318e-05	0.0393599	0.0112457	0.00281142	0.00168685	0.0126029	2.50865e-05	0.0414091
Djibouti	0.000677514	0.000193575	4.83938e-05	2.90363e-05	0.000216938	4.31822e-07	0.00068755	0.000196443	4.91107e-05	2.94664e-05	0.000220152	4.38219e-07	0.000704211	0.000201203	5.03008e-05	3.01805e-05	0.000225486	4.48838e-07	0.000712827	0.000203665	5.09162e-05	3.05497e-05	0.000228245	4.54329e-07	0.000727884	0.000207967	5.19917e-05	3.1195e-05	0.000233066	4.63926e-07	0.000735315	0.00021009	5.25225e-05	3.15135e-05	0.000235446	4.68663e-07	0.000756362	0.000216104	5.40259e-05	3.24155e-05	0.000242185	4.82077e-07	0.000756747	0.000216213	5.40533e-05	3.2432e-05	0.000242308	4.82322e-07	0.00111341
Dominica	0.00027551	7.87173e-05	1.96793e-05	1.18076e-05	8.82176e-05	1.756e-07	0.000278272	7.95062e-05	1.98766e-05	1.19259e-05	8.91018e-05	1.7736e-07	0.000287216	8.20618e-05	2.05154e-05	1.23093e-05	9.19658e-05	1.83061e-07	0.00028941	8.26885e-05	2.06721e-05	1.24033e-05	9.26681e-05	1.84459e-07	0.000294264	8.40756e-05	2.10189e-05	1.26113e-05	9.42226e-05	1.87553e-07	0.000305162	8.71892e-05	2.17973e-05	1.30784e-05	9.7712e-05	1.94499e-07	0.000307967	8.79906e-05	2.19977e-05	1.31986e-05	9.86102e-05	1.96287e-07	0.000311994	8.91412e-05	2.22853e-05	1.33712e-05	9.98996e-05	1.98853e-07	0.000155353
Ecuador	0.0503817	0.0143948	0.00359869	0.00215922	0.0161321	3.21114e-05	0.0522298	0.0149228	0.0037307	0.00223842	0.0167238	3.32893e-05	0.053545	0.0152986	0.00382464	0.00229479	0.017145	3.41276e-05	0.0559175	0.0159764	0.00399411	0.00239647	0.0179046	3.56398e-05	0.0572073	0.016345	0.00408624	0.00245174	0.0183176	3.64618e-05	0.0579602	0.01656	0.00414001	0.00248401	0.0185587	3.69416e-05	0.0592667	0.0169333	0.00423334	0.00254	0.018977	3.77744e-05	0.0606379	0.0173251	0.00433128	0.00259877	0.0194161	3.86483e-05	0
Egypt	0.0643111	0.0183746	0.00459365	0.00275619	0.0205922	4.09895e-05	0.0654663	0.0187046	0.00467616	0.0028057	0.0209621	4.17258e-05	0.0673297	0.019237	0.00480926	0.00288556	0.0215588	4.29134e-05	0.0684971	0.0195706	0.00489265	0.00293559	0.0219326	4.36575e-05	0.0703478	0.0200994	0.00502485	0.00301491	0.0225252	4.48371e-05	0.0714109	0.0204031	0.00510078	0.00306047	0.0228655	4.55146e-05	0.0737572	0.0210735	0.00526837	0.00316102	0.0236168	4.70101e-05	0.0740496	0.021157	0.00528925	0.00317355	0.0237104	4.71964e-05	0.0370556
El Salvador	0.0244998	0.00699993	0.00174998	0.00104999	0.00784475	1.56152e-05	0.0248444	0.00709839	0.0017746	0.00106476	0.00795509	1.58349e-05	0.0256884	0.00733954	0.00183488	0.00110093	0.00822535	1.63728e-05	0.0260129	0.00743227	0.00185807	0.00111484	0.00832926	1.65797e-05	0.0263402	0.00752576	0.00188144	0.00112886	0.00843404	1.67882e-05	0.0271614	0.00776039	0.0019401	0.00116406	0.00869699	1.73116e-05	0.0274699	0.00784854	0.00196213	0.00117728	0.00879578	1.75083e-05	0.027771	0.00793456	0.00198364	0.00119018	0.00889218	1.77002e-05	0.11428
Equatorial Guinea	0.00080674	0.000230497	5.76243e-05	3.45746e-05	0.000258316	5.14186e-07	0.000840043	0.000240012	6.00031e-05	3.60019e-05	0.000268979	5.35412e-07	0.000880828	0.000251665	6.29163e-05	3.77498e-05	0.000282039	5.61407e-07	0.000912489	0.000260711	6.51778e-05	3.91067e-05	0.000292176	5.81587e-07	0.000953145	0.000272327	6.80818e-05	4.08491e-05	0.000305194	6.07499e-07	0.000984289	0.000281226	7.03064e-05	4.21838e-05	0.000315167	6.27349e-07	0.00103404	0.000295441	7.38602e-05	4.43161e-05	0.000331098	6.5906e-07	0.00105535	0.000301528	7.5382e-05	4.52292e-05	0.000337919	6.72639e-07	0.0139265
Eritrea	0.00232009	0.000662884	0.000165721	9.94326e-05	0.000742887	1.47874e-06	0.00235412	0.000672606	0.000168151	0.000100891	0.000753782	1.50043e-06	0.00240021	0.000685775	0.000171444	0.000102866	0.000768541	1.52981e-06	0.00241804	0.000690869	0.000172717	0.00010363	0.000774249	1.54117e-06	0.00244576	0.000698788	0.000174697	0.000104818	0.000783125	1.55884e-06	0.00244068	0.000697338	0.000174334	0.000104601	0.000781499	1.5556e-06	0.00248751	0.000710718	0.00017768	0.000106608	0.000796495	1.58545e-06	0.00247119	0.000706056	0.000176514	0.000105908	0.000791269	1.57505e-06	0.00151986
Estonia	0.00752365	0.00214961	0.000537404	0.000322442	0.00240905	4.79529e-06	0.00773841	0.00221098	0.000552744	0.000331646	0.00247782	4.93218e-06	0.00788787	0.00225368	0.000563419	0.000338051	0.00252567	5.02743e-06	0.00811825	0.0023195	0.000579875	0.000347925	0.00259944	5.17427e-06	0.00819491	0.0023414	0.000585351	0.00035121	0.00262399	5.22313e-06	0.00851413	0.00243261	0.000608152	0.000364891	0.0027262	5.42659e-06	0.00876939	0.00250554	0.000626385	0.000375831	0.00280793	5.58928e-06	0.00899433	0.00256981	0.000642452	0.000385471	0.00287996	5.73265e-06	0
Ethiopia	0.0657745	0.0187927	0.00469818	0.00281891	0.0210608	4.19222e-05	0.0673876	0.0192536	0.0048134	0.00288804	0.0215773	4.29503e-05	0.0696991	0.019914	0.00497851	0.0029871	0.0223174	4.44236e-05	0.071216	0.0203474	0.00508685	0.00305211	0.0228031	4.53904e-05	0.0734052	0.0209729	0.00524323	0.00314594	0.0235041	4.67857e-05	0.0748805	0.0213944	0.00534861	0.00320916	0.0239765	4.7726e-05	0.0778295	0.022237	0.00555925	0.00333555	0.0249208	4.96056e-05	0.0787116	0.022489	0.00562226	0.00337336	0.0252032	5.01679e-05	0.0094346
Fiji	0.122656	0.0350446	0.00876115	0.00525669	0.0392741	7.81764e-05	0.122025	0.0348644	0.00871609	0.00522965	0.0390721	7.77744e-05	0.124724	0.0356355	0.00890888	0.00534533	0.0399364	7.94946e-05	0.126031	0.036009	0.00900224	0.00540135	0.0403549	8.03277e-05	0.126165	0.0360471	0.00901177	0.00540706	0.0403976	8.04127e-05	0.128067	0.0365906	0.00914765	0.00548859	0.0410067	8.16252e-05	0.130525	0.037293	0.00932324	0.00559394	0.0417938	8.3192e-05	0.13026	0.0372171	0.00930428	0.00558257	0.0417088	8.30228e-05	0.126821
Finland	0.0303062	0.00865892	0.00216473	0.00129884	0.00970396	1.93161e-05	0.0314114	0.00897468	0.00224367	0.0013462	0.0100578	2.00204e-05	0.0322861	0.0092246	0.00230615	0.00138369	0.0103379	2.05779e-05	0.0335016	0.00957187	0.00239297	0.00143578	0.0107271	2.13526e-05	0.0340472	0.00972777	0.00243194	0.00145917	0.0109018	2.17004e-05	0.0354669	0.0101334	0.00253335	0.00152001	0.0113564	2.26053e-05	0.0366247	0.0104642	0.00261605	0.00156963	0.0117271	2.33432e-05	0.0376069	0.0107448	0.00268621	0.00161172	0.0120416	2.39692e-05	0.0260445
France	0.721	0.206	0.0515	0.0309	0.230862	0.000459538	0.742	0.212	0.053	0.0318	0.237586	0.000472923	0.749	0.214	0.0535	0.0321	0.239828	0.000477385	0.777	0.222	0.0555	0.0333	0.248793	0.000495231	0.798	0.228	0.057	0.0342	0.255517	0.000508615	0.819	0.234	0.0585	0.0351	0.262241	0.000522	0.847	0.242	0.0605	0.0363	0.271207	0.000539846	0.854	0.244	0.061	0.0366	0.273448	0.000544308	0.0394134
Gabon	0.0012612	0.000360344	9.0086e-05	5.40516e-05	0.000403834	8.03844e-07	0.00130088	0.000371681	9.29203e-05	5.57522e-05	0.000416539	8.29135e-07	0.00135537	0.000387249	9.68123e-05	5.80874e-05	0.000433986	8.63864e-07	0.00139537	0.000398678	9.96695e-05	5.98017e-05	0.000446794	8.89358e-07	0.00144744	0.000413554	0.000103388	6.20331e-05	0.000463465	9.22543e-07	0.00148232	0.000423521	0.00010588	6.35281e-05	0.000474635	9.44777e-07	0.00154206	0.000440588	0.000110147	6.60882e-05	0.000493762	9.8285e-07	0.00155696	0.000444846	0.000111211	6.67268e-05	0.000498534	9.92348e-07	1.60376
Gambia	0.00142791	0.000407973	0.000101993	6.1196e-05	0.000457211	9.10094e-07	0.00146654	0.000419012	0.000104753	6.28517e-05	0.000469582	9.34718e-07	0.0015209	0.000434543	0.000108636	6.51814e-05	0.000486987	9.69364e-07	0.00155869	0.00044534	0.000111335	6.68011e-05	0.000499088	9.93452e-07	0.00161093	0.000460266	0.000115067	6.904e-05	0.000515816	1.02675e-06	0.00164646	0.000470417	0.000117604	7.05625e-05	0.000527191	1.04939e-06	0.00171281	0.000489373	0.000122343	7.3406e-05	0.000548435	1.09168e-06	0.00173226	0.000494931	0.000123733	7.42396e-05	0.000554664	1.10408e-06	0.00818581
Georgia	0.00141167	0.000403334	0.000100833	6.05001e-05	0.000452012	8.99745e-07	0.0014027	0.000400771	0.000100193	6.01156e-05	0.000449139	8.94027e-07	0.001421	0.000406001	0.0001015	6.09001e-05	0.000455001	9.05694e-07	0.00139524	0.00039864	9.96601e-05	5.9796e-05	0.000446752	8.89274e-07	0.00142414	0.000406897	0.000101724	6.10345e-05	0.000456005	9.07692e-07	0.0014785	0.000422429	0.000105607	6.33644e-05	0.000473412	9.42343e-07	0.00148306	0.000423731	0.000105933	6.35597e-05	0.000474871	9.45247e-07	0.00148683	0.000424809	0.000106202	6.37213e-05	0.000476079	9.4765e-07	0.00246071
Germany	0.952	0.272	0.068	0.0408	0.304828	0.000606769	0.966	0.276	0.069	0.0414	0.30931	0.000615692	1.001	0.286	0.0715	0.0429	0.320517	0.000638	1.029	0.294	0.0735	0.0441	0.329483	0.000655846	1.064	0.304	0.076	0.0456	0.34069	0.000678154	1.106	0.316	0.079	0.0474	0.354138	0.000704923	1.134	0.324	0.081	0.0486	0.363103	0.000722769	1.169	0.334	0.0835	0.0501	0.37431	0.000745077	0.00264744
Ghana	0.0188503	0.00538581	0.00134645	0.000807872	0.00603583	1.20145e-05	0.0192332	0.00549521	0.0013738	0.000824281	0.00615842	1.22585e-05	0.0198201	0.00566288	0.00141572	0.000849432	0.00634633	1.26326e-05	0.0201913	0.00576895	0.00144224	0.000865342	0.0064652	1.28692e-05	0.0207501	0.00592861	0.00148215	0.000889291	0.00664413	1.32254e-05	0.0210972	0.00602777	0.00150694	0.000904166	0.00675526	1.34466e-05	0.0218456	0.0062416	0.0015604	0.000936241	0.0069949	1.39236e-05	0.021986	0.00628172	0.00157043	0.000942259	0.00703986	1.40131e-05	0.00102911
Greece	0.0628424	0.017955	0.00448874	0.00269325	0.0201219	4.00534e-05	0.0647369	0.0184963	0.00462407	0.00277444	0.0207286	4.12609e-05	0.0658667	0.018819	0.00470476	0.00282286	0.0210903	4.1981e-05	0.0675406	0.0192973	0.00482433	0.0028946	0.0216263	4.30479e-05	0.0679036	0.019401	0.00485026	0.00291015	0.0217425	4.32792e-05	0.0700395	0.0200113	0.00500282	0.00300169	0.0224264	4.46406e-05	0.071819	0.0205197	0.00512993	0.00307796	0.0229962	4.57748e-05	0.0734267	0.020979	0.00524476	0.00314686	0.023511	4.67994e-05	2.20678
Greenland	0.000228026	6.51503e-05	1.62876e-05	9.77254e-06	7.30132e-05	1.45335e-07	0.000230294	6.57983e-05	1.64496e-05	9.86975e-06	7.37395e-05	1.46781e-07	0.000236859	6.7674e-05	1.69185e-05	1.01511e-05	7.58416e-05	1.50965e-07	0.000237532	6.78663e-05	1.69666e-05	1.01799e-05	7.60571e-05	1.51394e-07	0.000238797	6.82278e-05	1.7057e-05	1.02342e-05	7.64622e-05	1.52201e-07	0.000244602	6.98864e-05	1.74716e-05	1.0483e-05	7.83209e-05	1.559e-07	0.000246928	7.05507e-05	1.76377e-05	1.05826e-05	7.90655e-05	1.57382e-07	0.000248929	7.11225e-05	1.77806e-05	1.06684e-05	7.97062e-05	1.58658e-07	0.0345628
Grenada	0.00045697	0.000130563	3.26407e-05	1.95844e-05	0.00014632	2.91255e-07	0.000465195	0.000132913	3.32282e-05	1.99369e-05	0.000148954	2.96498e-07	0.000483274	0.000138078	3.45196e-05	2.07118e-05	0.000154743	3.08021e-07	0.000491797	0.000140514	3.51284e-05	2.1077e-05	0.000157472	3.13453e-07	0.000500425	0.000142978	3.57446e-05	2.14468e-05	0.000160235	3.18952e-07	0.000518637	0.000148182	3.70455e-05	2.22273e-05	0.000166066	3.3056e-07	0.000527229	0.000150637	3.76592e-05	2.25955e-05	0.000168817	3.36036e-07	0.000535867	0.000153105	3.82762e-05	2.29657e-05	0.000171583	3.41541e-07	0.0766238
Guatemala	0.0571405	0.0163258	0.00408146	0.00244888	0.0182962	3.64192e-05	0.058784	0.0167954	0.00419886	0.00251931	0.0188225	3.74667e-05	0.0616307	0.0176088	0.00440219	0.00264131	0.019734	3.92811e-05	0.0632656	0.0180759	0.00451897	0.00271138	0.0202574	4.03231e-05	0.0649278	0.0185508	0.0046377	0.00278262	0.0207897	4.13825e-05	0.0678587	0.0193882	0.00484705	0.00290823	0.0217282	4.32506e-05	0.0695599	0.0198743	0.00496856	0.00298114	0.0222729	4.43349e-05	0.0712921	0.0203692	0.00509229	0.00305538	0.0228275	4.54389e-05	0.000121517
Guinea	0.00757024	0.00216293	0.000540731	0.000324439	0.00242397	4.82499e-06	0.00772657	0.00220759	0.000551898	0.000331139	0.00247402	4.92462e-06	0.00796138	0.00227468	0.00056867	0.000341202	0.00254921	5.07428e-06	0.00810968	0.00231705	0.000579263	0.000347558	0.0025967	5.16881e-06	0.00834039	0.00238297	0.000595742	0.000357445	0.00267057	5.31586e-06	0.0084956	0.00242731	0.000606829	0.000364097	0.00272027	5.41478e-06	0.00881901	0.00251972	0.000629929	0.000377958	0.00282382	5.62091e-06	0.00890491	0.00254426	0.000636065	0.000381639	0.00285132	5.67565e-06	0
Guinea-Bissau	0.00115515	0.000330043	8.25107e-05	4.95064e-05	0.000369876	7.3625e-07	0.0011809	0.0003374	8.435e-05	5.061e-05	0.000378121	7.52662e-07	0.0012196	0.000348458	8.71144e-05	5.22686e-05	0.000390513	7.77328e-07	0.00124538	0.000355823	8.89558e-05	5.33735e-05	0.000398768	7.9376e-07	0.00128293	0.000366551	9.16377e-05	5.49826e-05	0.00041079	8.1769e-07	0.00130724	0.000373496	9.33741e-05	5.60245e-05	0.000418574	8.33184e-07	0.00135604	0.000387441	9.68602e-05	5.81161e-05	0.000434201	8.64291e-07	0.00136753	0.000390724	9.76809e-05	5.86085e-05	0.00043788	8.71614e-07	0.0374101
Guyana	0.00251389	0.000718253	0.000179563	0.000107738	0.000804939	1.60226e-06	0.00255097	0.000728849	0.000182212	0.000109327	0.000816814	1.62589e-06	0.00257272	0.000735062	0.000183766	0.000110259	0.000823777	1.63975e-06	0.00265814	0.000759468	0.000189867	0.00011392	0.000851128	1.6942e-06	0.00269265	0.000769328	0.000192332	0.000115399	0.000862178	1.71619e-06	0.00270202	0.000772007	0.000193002	0.000115801	0.00086518	1.72217e-06	0.0027366	0.000781886	0.000195472	0.000117283	0.000876252	1.74421e-06	0.00277188	0.000791967	0.000197992	0.000118795	0.000887549	1.7667e-06	0.0144144
Haiti	0.0394417	0.0112691	0.00281727	0.00169036	0.0126291	2.51387e-05	0.0402957	0.011513	0.00287826	0.00172696	0.0129026	2.56829e-05	0.0421457	0.0120416	0.00301041	0.00180625	0.0134949	2.68621e-05	0.0431522	0.0123292	0.0030823	0.00184938	0.0138172	2.75036e-05	0.0441697	0.0126199	0.00315498	0.00189299	0.014143	2.81521e-05	0.0460477	0.0131565	0.00328912	0.00197347	0.0147443	2.93491e-05	0.0470855	0.013453	0.00336325	0.00201795	0.0150766	3.00105e-05	0.0481423	0.0137549	0.00343873	0.00206324	0.015415	3.06841e-05	0.00217627
Honduras	0.033864	0.00967543	0.00241886	0.00145132	0.0108432	2.15837e-05	0.0349044	0.00997269	0.00249317	0.0014959	0.0111763	2.22468e-05	0.0366582	0.0104738	0.00261844	0.00157107	0.0117378	2.33646e-05	0.0376829	0.0107665	0.00269164	0.00161498	0.012066	2.40177e-05	0.0387194	0.0110627	0.00276567	0.0016594	0.0123978	2.46783e-05	0.040515	0.0115757	0.00289393	0.00173636	0.0129728	2.58227e-05	0.0415785	0.0118796	0.0029699	0.00178194	0.0133133	2.65006e-05	0.0426618	0.0121891	0.00304727	0.00182836	0.0136602	2.7191e-05	0.00168964
Hungary	0.0565063	0.0161446	0.00403616	0.0024217	0.0180931	3.6015e-05	0.058131	0.0166089	0.00415221	0.00249133	0.0186134	3.70505e-05	0.0591599	0.0169028	0.0042257	0.00253542	0.0189428	3.77063e-05	0.0609368	0.0174105	0.00435263	0.00261158	0.0195118	3.88388e-05	0.0615078	0.0175737	0.00439342	0.00263605	0.0196946	3.92028e-05	0.0637102	0.0182029	0.00455073	0.00273044	0.0203998	4.06065e-05	0.0654079	0.018688	0.00467199	0.00280319	0.0209434	4.16885e-05	0.0668265	0.0190933	0.00477332	0.00286399	0.0213977	4.25927e-05	0.0241259
Iceland	0.00179713	0.000513465	0.000128366	7.70197e-05	0.000575435	1.14542e-06	0.00185972	0.000531348	0.000132837	7.97022e-05	0.000595476	1.18531e-06	0.00191258	0.000546452	0.000136613	8.19678e-05	0.000612403	1.21901e-06	0.00199424	0.000569782	0.000142445	8.54673e-05	0.000638549	1.27105e-06	0.00204093	0.000583124	0.000145781	8.74686e-05	0.000653501	1.30081e-06	0.00214124	0.000611783	0.000152946	9.17675e-05	0.000685619	1.36475e-06	0.00223561	0.000638746	0.000159687	9.5812e-05	0.000715837	1.4249e-06	0.00234453	0.000669867	0.000167467	0.00010048	0.000750713	1.49432e-06	0.0207951
India	1.379	0.394	0.0985	0.0591	0.441552	0.000878923	1.421	0.406	0.1015	0.0609	0.455	0.000905692	1.456	0.416	0.104	0.0624	0.466207	0.000928	1.505	0.43	0.1075	0.0645	0.481897	0.000959231	1.554	0.444	0.111	0.0666	0.497586	0.000990462	1.575	0.45	0.1125	0.0675	0.50431	0.00100385	1.617	0.462	0.1155	0.0693	0.517759	0.00103062	1.645	0.47	0.1175	0.0705	0.526724	0.00104846	0.0697749
Indonesia	0.0909685	0.025991	0.00649775	0.00389865	0.0291278	5.79799e-05	0.0922698	0.0263628	0.0065907	0.00395442	0.0295445	5.88093e-05	0.0953551	0.0272443	0.00681108	0.00408665	0.0305324	6.07758e-05	0.0950545	0.0271584	0.0067896	0.00407376	0.0304362	6.05842e-05	0.0981086	0.028031	0.00700776	0.00420466	0.0314141	6.25308e-05	0.102829	0.0293799	0.00734496	0.00440698	0.0329257	6.55397e-05	0.104182	0.0297663	0.00744158	0.00446495	0.0333588	6.64018e-05	0.105489	0.0301398	0.00753496	0.00452097	0.0337774	6.7235e-05	0.00252545
Iran	0.0280991	0.00802833	0.00200708	0.00120425	0.00899726	1.79093e-05	0.0285073	0.00814495	0.00203624	0.00122174	0.00912796	1.81695e-05	0.0294669	0.00841911	0.00210478	0.00126287	0.00943521	1.87811e-05	0.0294456	0.00841304	0.00210326	0.00126196	0.00942841	1.87675e-05	0.0306168	0.00874765	0.00218691	0.00131215	0.0098034	1.9514e-05	0.0324615	0.00927471	0.00231868	0.00139121	0.0103941	2.06897e-05	0.033145	0.00947	0.0023675	0.0014205	0.0106129	2.11254e-05	0.0337029	0.00962941	0.00240735	0.00144441	0.0107916	2.1481e-05	3.0664
Iraq	0.0116555	0.00333013	0.000832532	0.000499519	0.00373204	7.42875e-06	0.0120903	0.00345438	0.000863595	0.000518157	0.00387129	7.70592e-06	0.0129051	0.00368717	0.000921793	0.000553076	0.00413217	8.22523e-06	0.0133163	0.00380466	0.000951166	0.000570699	0.00426385	8.48732e-06	0.01407	0.00401999	0.001005	0.000602999	0.00450517	8.96768e-06	0.0149855	0.00428156	0.00107039	0.000642235	0.00479831	9.55118e-06	0.0153967	0.00439906	0.00109977	0.00065986	0.00492999	9.8133e-06	0.015802	0.00451486	0.00112871	0.000677229	0.00505976	1.00716e-05	0.0738289
Ireland	0.0257677	0.00736219	0.00184055	0.00110433	0.00825073	1.64234e-05	0.0267	0.00762856	0.00190714	0.00114428	0.00854925	1.70176e-05	0.0274292	0.00783692	0.00195923	0.00117554	0.00878275	1.74824e-05	0.0284806	0.00813731	0.00203433	0.0012206	0.00911939	1.81525e-05	0.0290365	0.00829614	0.00207403	0.00124442	0.00929739	1.85068e-05	0.030434	0.00869543	0.00217386	0.00130431	0.00974487	1.93975e-05	0.0316931	0.00905516	0.00226379	0.00135827	0.010148	2.02e-05	0.032822	0.00937773	0.00234443	0.00140666	0.0105095	2.09195e-05	0.0225628
Israel	0.00284205	0.000812016	0.000203004	0.000121802	0.000910018	1.81142e-06	0.00289984	0.000828525	0.000207131	0.000124279	0.000928519	1.84825e-06	0.00301454	0.000861297	0.000215324	0.000129195	0.000965247	1.92136e-06	0.00302473	0.000864209	0.000216052	0.000129631	0.00096851	1.92785e-06	0.00314574	0.000898781	0.000224695	0.000134817	0.00100726	2.00497e-06	0.00332593	0.000950265	0.000237566	0.00014254	0.00106495	2.11982e-06	0.00340019	0.000971483	0.000242871	0.000145722	0.00108873	2.16716e-06	0.0034751	0.000992886	0.000248222	0.000148933	0.00111272	2.2149e-06	0.010601
Italy	0.546	0.156	0.039	0.0234	0.174828	0.000348	0.567	0.162	0.0405	0.0243	0.181552	0.000361385	0.574	0.164	0.041	0.0246	0.183793	0.000365846	0.581	0.166	0.0415	0.0249	0.186034	0.000370308	0.595	0.17	0.0425	0.0255	0.190517	0.000379231	0.609	0.174	0.0435	0.0261	0.195	0.000388154	0.63	0.18	0.045	0.027	0.201724	0.000401538	0.637	0.182	0.0455	0.0273	0.203966	0.000406	0.0346668
Jamaica	0.0109551	0.00313002	0.000782506	0.000469504	0.00350779	6.98236e-06	0.0111167	0.00317619	0.000794047	0.000476428	0.00355952	7.08534e-06	0.0115066	0.00328759	0.000821897	0.000493138	0.00368437	7.33385e-06	0.011662	0.00333201	0.000833003	0.000499802	0.00373415	7.43295e-06	0.0118117	0.00337478	0.000843695	0.000506217	0.00378208	7.52836e-06	0.0121811	0.0034803	0.000870075	0.000522045	0.00390034	7.76375e-06	0.0123173	0.00351924	0.000879811	0.000527886	0.00394398	7.85062e-06	0.0124454	0.00355584	0.00088896	0.000533376	0.00398499	7.93226e-06	0.0024504
Japan	1.778	0.508	0.127	0.0762	0.56931	0.00113323	1.82	0.52	0.13	0.078	0.582759	0.00116	1.869	0.534	0.1335	0.0801	0.598448	0.00119123	1.89	0.54	0.135	0.081	0.605172	0.00120462	1.953	0.558	0.1395	0.0837	0.625345	0.00124477	2.009	0.574	0.1435	0.0861	0.643276	0.00128046	2.079	0.594	0.1485	0.0891	0.66569	0.00132508	2.149	0.614	0.1535	0.0921	0.688103	0.00136969	1.18037
Jordan	0.00258395	0.000738272	0.000184568	0.000110741	0.000827374	1.64691e-06	0.00265495	0.000758556	0.000189639	0.000113783	0.000850106	1.69216e-06	0.0027483	0.00078523	0.000196307	0.000117784	0.000879999	1.75167e-06	0.00288786	0.000825104	0.000206276	0.000123766	0.000924685	1.84062e-06	0.0033151	0.000947171	0.000236793	0.000142076	0.00106148	2.11292e-06	0.00376812	0.0010766	0.000269151	0.000161491	0.00120654	2.40166e-06	0.00396463	0.00113275	0.000283188	0.000169913	0.00126946	2.52691e-06	0.00407417	0.00116405	0.000291012	0.000174607	0.00130454	2.59673e-06	0.00636564
Kazakhstan	0.00608474	0.0017385	0.000434625	0.000260775	0.00194832	3.87819e-06	0.00618264	0.00176647	0.000441617	0.00026497	0.00197966	3.94059e-06	0.00639915	0.00182833	0.000457082	0.000274249	0.00204899	4.07858e-06	0.00639344	0.0018267	0.000456674	0.000274005	0.00204716	4.07494e-06	0.00661957	0.0018913	0.000472826	0.000283696	0.00211957	4.21906e-06	0.00696246	0.00198927	0.000497319	0.000298391	0.00222936	4.43761e-06	0.00707971	0.00202277	0.000505694	0.000303416	0.0022669	4.51234e-06	0.00719396	0.00205542	0.000513854	0.000308313	0.00230348	4.58516e-06	0.00274614
Kenya	0.0306016	0.00874331	0.00218583	0.0013115	0.00979853	1.95043e-05	0.0312911	0.0089403	0.00223508	0.00134105	0.0100193	1.99438e-05	0.0322669	0.00921911	0.00230478	0.00138287	0.0103318	2.05657e-05	0.0328573	0.0093878	0.00234695	0.00140817	0.0105208	2.0942e-05	0.0337284	0.00963667	0.00240917	0.0014455	0.0107997	2.14972e-05	0.0342363	0.00978181	0.00244545	0.00146727	0.0109624	2.1821e-05	0.0354022	0.0101149	0.00252873	0.00151724	0.0113357	2.25641e-05	0.0356087	0.0101739	0.00254348	0.00152609	0.0114018	2.26957e-05	0.00504116
Eswatini	0.000810718	0.000231634	5.79084e-05	3.4745e-05	0.000259589	5.16721e-07	0.000811261	0.000231789	5.79472e-05	3.47683e-05	0.000259763	5.17067e-07	0.000820176	0.000234336	5.8584e-05	3.51504e-05	0.000262618	5.22749e-07	0.00082034	0.000234383	5.85957e-05	3.51574e-05	0.00026267	5.22854e-07	0.000828541	0.000236726	5.91815e-05	3.55089e-05	0.000265296	5.28081e-07	0.000828614	0.000236747	5.91867e-05	3.5512e-05	0.00026532	5.28128e-07	0.000844518	0.000241291	6.03227e-05	3.61936e-05	0.000270412	5.38264e-07	0.000837611	0.000239317	5.98294e-05	3.58976e-05	0.000268201	5.33862e-07	0.0596728
Kiribati	0.014634	0.00418114	0.00104529	0.000627172	0.00468577	9.32717e-06	0.0147597	0.00421705	0.00105426	0.000632558	0.00472601	9.40728e-06	0.0152805	0.00436587	0.00109147	0.00065488	0.00489278	9.73925e-06	0.0156338	0.0044668	0.0011167	0.00067002	0.0050059	9.9644e-06	0.015845	0.00452715	0.00113179	0.000679072	0.00507353	1.0099e-05	0.0162956	0.00465589	0.00116397	0.000698383	0.0052178	1.03862e-05	0.0168439	0.00481254	0.00120314	0.000721882	0.00539337	1.07357e-05	0.0170599	0.00487425	0.00121856	0.000731137	0.00546252	1.08733e-05	0.00131924
Kyrgyzstan	0.00203096	0.000580274	0.000145069	8.70412e-05	0.000650308	1.29446e-06	0.00205921	0.000588347	0.000147087	8.8252e-05	0.000659354	1.31247e-06	0.0021368	0.000610514	0.000152628	9.1577e-05	0.000684196	1.36191e-06	0.00214657	0.000613305	0.000153326	9.19957e-05	0.000687324	1.36814e-06	0.00223437	0.000638392	0.000159598	9.57588e-05	0.00071544	1.42411e-06	0.0023642	0.000675485	0.000168871	0.000101323	0.00075701	1.50685e-06	0.00241885	0.000691099	0.000172775	0.000103665	0.000774508	1.54168e-06	0.00247201	0.000706289	0.000176572	0.000105943	0.000791531	1.57557e-06	0
Laos	0.00298681	0.000853374	0.000213344	0.000128006	0.000956368	1.90368e-06	0.00311847	0.000890991	0.000222748	0.000133649	0.000998524	1.9876e-06	0.00312476	0.000892788	0.000223197	0.000133918	0.00100054	1.9916e-06	0.00325651	0.000930432	0.000232608	0.000139565	0.00104273	2.07558e-06	0.00326348	0.000932422	0.000233105	0.000139863	0.00104496	2.08002e-06	0.00352465	0.00100704	0.000251761	0.000151056	0.00112858	2.24648e-06	0.00366407	0.00104688	0.000261719	0.000157032	0.00117322	2.33534e-06	0.00367979	0.00105137	0.000262842	0.000157705	0.00117826	2.34536e-06	0.00174207
Latvia	0.0118525	0.00338642	0.000846605	0.000507963	0.00379513	7.55432e-06	0.0120072	0.00343064	0.00085766	0.000514596	0.00384468	7.65297e-06	0.0121316	0.00346618	0.000866544	0.000519926	0.00388451	7.73224e-06	0.012397	0.00354199	0.000885498	0.000531299	0.00396947	7.90137e-06	0.0124293	0.00355123	0.000887806	0.000532684	0.00397982	7.92196e-06	0.0127998	0.00365708	0.00091427	0.000548562	0.00409845	8.15811e-06	0.0130598	0.00373137	0.000932843	0.000559706	0.00418171	8.32383e-06	0.0132605	0.00378872	0.000947181	0.000568309	0.00424598	8.45177e-06	0.00194776
Lebanon	0.00186242	0.00053212	0.00013303	7.9818e-05	0.000596341	1.18704e-06	0.00188388	0.000538252	0.000134563	8.07377e-05	0.000603213	1.20071e-06	0.00197337	0.000563819	0.000140955	8.45728e-05	0.000631866	1.25775e-06	0.00213127	0.000608935	0.000152234	9.13403e-05	0.000682427	1.35839e-06	0.0024024	0.000686401	0.0001716	0.00010296	0.000769242	1.5312e-06	0.00253964	0.000725611	0.000181403	0.000108842	0.000813185	1.61867e-06	0.00249011	0.000711461	0.000177865	0.000106719	0.000797327	1.5871e-06	0.00243654	0.000696153	0.000174038	0.000104423	0.000780172	1.55296e-06	0.0137606
Lesotho	0.00149091	0.000425973	0.000106493	6.38959e-05	0.000477383	9.50247e-07	0.0014955	0.000427287	0.000106822	6.40931e-05	0.000478856	9.53179e-07	0.00151625	0.000433215	0.000108304	6.49823e-05	0.0004855	9.66403e-07	0.00152133	0.000434666	0.000108667	6.51999e-05	0.000487126	9.6964e-07	0.00154192	0.000440549	0.000110137	6.60823e-05	0.000493718	9.82762e-07	0.00154809	0.000442312	0.000110578	6.63468e-05	0.000495694	9.86696e-07	0.00158468	0.000452767	0.000113192	6.7915e-05	0.000507411	1.01002e-06	0.00157908	0.000451165	0.000112791	6.76747e-05	0.000505616	1.00644e-06	0.00188912
Liberia	0.00296299	0.000846568	0.000211642	0.000126985	0.00094874	1.8885e-06	0.00306866	0.000876759	0.00021919	0.000131514	0.000982575	1.95585e-06	0.00319655	0.000913301	0.000228325	0.000136995	0.00102353	2.03736e-06	0.00324764	0.000927898	0.000231974	0.000139185	0.00103989	2.06993e-06	0.00332589	0.000950255	0.000237564	0.000142538	0.00106494	2.1198e-06	0.00337042	0.000962977	0.000240744	0.000144447	0.0010792	2.14818e-06	0.0034786	0.000993886	0.000248471	0.000149083	0.00111384	2.21713e-06	0.00348944	0.000996984	0.000249246	0.000149548	0.00111731	2.22404e-06	0.00244777
Libya	0.00478505	0.00136716	0.000341789	0.000205073	0.00153216	3.04981e-06	0.00454163	0.00129761	0.000324402	0.000194641	0.00145422	2.89467e-06	0.0043316	0.0012376	0.0003094	0.00018564	0.00138696	2.7608e-06	0.00439044	0.00125441	0.000313603	0.000188162	0.00140581	2.7983e-06	0.00448744	0.00128212	0.000320531	0.000192319	0.00143686	2.86012e-06	0.00452492	0.00129284	0.000323209	0.000193925	0.00144887	2.88402e-06	0.0046436	0.00132674	0.000331686	0.000199012	0.00148687	2.95966e-06	0.00464005	0.00132573	0.000331432	0.000198859	0.00148573	2.95739e-06	0.00559535
Liechtenstein	0.000203004	5.80011e-05	1.45003e-05	8.70017e-06	6.50013e-05	1.29387e-07	0.000210967	6.02762e-05	1.50691e-05	9.04143e-06	6.75509e-05	1.34462e-07	0.000217697	6.21991e-05	1.55498e-05	9.32986e-06	6.97059e-05	1.38752e-07	0.000226708	6.47737e-05	1.61934e-05	9.71606e-06	7.25912e-05	1.44495e-07	0.000231257	6.60736e-05	1.65184e-05	9.91103e-06	7.4048e-05	1.47395e-07	0.000241785	6.90814e-05	1.72703e-05	1.03622e-05	7.74188e-05	1.54105e-07	0.000250654	7.16154e-05	1.79039e-05	1.07423e-05	8.02587e-05	1.59758e-07	0.000258684	7.39097e-05	1.84774e-05	1.10865e-05	8.28298e-05	1.64876e-07	0.00775453
Lithuania	0.0175015	0.00500044	0.00125011	0.000750066	0.00560394	1.11548e-05	0.0176526	0.00504361	0.0012609	0.000756542	0.00565232	1.12511e-05	0.0178175	0.00509072	0.00127268	0.000763608	0.00570512	1.13562e-05	0.018218	0.00520514	0.00130129	0.000780771	0.00583335	1.16115e-05	0.0182805	0.00522299	0.00130575	0.000783448	0.00585335	1.16513e-05	0.0188024	0.00537211	0.00134303	0.000805817	0.00602047	1.19839e-05	0.019116	0.00546172	0.00136543	0.000819257	0.00612089	1.21838e-05	0.0193107	0.00551734	0.00137933	0.000827601	0.00618322	1.23079e-05	0.000270777
Luxembourg	0.0028646	0.000818456	0.000204614	0.000122768	0.000917235	1.82579e-06	0.00302175	0.000863356	0.000215839	0.000129503	0.000967554	1.92595e-06	0.00316628	0.000904653	0.000226163	0.000135698	0.00101383	2.01807e-06	0.00334685	0.000956242	0.00023906	0.000143436	0.00107165	2.13315e-06	0.00346811	0.000990888	0.000247722	0.000148633	0.00111048	2.21044e-06	0.00368683	0.00105338	0.000263345	0.000158007	0.00118051	2.34985e-06	0.00387897	0.00110828	0.000277069	0.000166242	0.00124203	2.47231e-06	0.00407143	0.00116327	0.000290817	0.00017449	0.00130366	2.59498e-06	0.0199246
Madagascar	0.0160173	0.00457637	0.00114409	0.000686456	0.00512869	1.02088e-05	0.0164019	0.00468626	0.00117156	0.000702939	0.00525184	1.0454e-05	0.0169476	0.00484218	0.00121055	0.000726327	0.00542658	1.08018e-05	0.017303	0.0049437	0.00123593	0.000741556	0.00554036	1.10283e-05	0.0178209	0.00509169	0.00127292	0.000763753	0.0057062	1.13584e-05	0.0181596	0.00518846	0.00129711	0.000778268	0.00581465	1.15742e-05	0.0188502	0.00538578	0.00134645	0.000807867	0.00603579	1.20144e-05	0.0190378	0.00543936	0.00135984	0.000815904	0.00609584	1.2134e-05	0.00434078
Malawi	0.0108485	0.00309957	0.000774893	0.000464936	0.00347366	6.91443e-06	0.0111161	0.00317603	0.000794008	0.000476405	0.00355935	7.085e-06	0.011498	0.00328514	0.000821285	0.000492771	0.00368162	7.32839e-06	0.0117549	0.00335855	0.000839638	0.000503783	0.00376389	7.49215e-06	0.0121264	0.00346468	0.00086617	0.000519702	0.00388283	7.7289e-06	0.012378	0.00353657	0.000884142	0.000530485	0.0039634	7.88927e-06	0.0128657	0.00367591	0.000918978	0.000551387	0.00411956	8.20011e-06	0.0130082	0.00371662	0.000929154	0.000557492	0.00416517	8.29091e-06	0.0304934
Malaysia	0.0135646	0.00387559	0.000968898	0.000581339	0.00434333	8.64555e-06	0.0141841	0.0040526	0.00101315	0.00060789	0.00454171	9.04041e-06	0.0142393	0.00406838	0.00101709	0.000610257	0.00455939	9.07561e-06	0.0148672	0.00424776	0.00106194	0.000637164	0.00476042	9.47578e-06	0.014927	0.00426486	0.00106622	0.000639729	0.00477959	9.51392e-06	0.0161338	0.00460965	0.00115241	0.000691448	0.00516599	1.02831e-05	0.0167623	0.00478922	0.00119731	0.000718384	0.00536723	1.06837e-05	0.0168142	0.00480405	0.00120101	0.000720608	0.00538385	1.07167e-05	0.0210663
Maldives	0.000134794	3.85126e-05	9.62815e-06	5.77689e-06	4.31607e-05	8.59127e-08	0.00013982	3.99486e-05	9.98715e-06	5.99229e-06	4.477e-05	8.91161e-08	0.000147684	4.21954e-05	1.05488e-05	6.3293e-06	4.72879e-05	9.41281e-08	0.000150393	4.29695e-05	1.07424e-05	6.44542e-06	4.81555e-05	9.5855e-08	0.000159566	4.55903e-05	1.13976e-05	6.83855e-06	5.10926e-05	1.01701e-07	0.000172876	4.9393e-05	1.23483e-05	7.40895e-06	5.53543e-05	1.10184e-07	0.000180733	5.1638e-05	1.29095e-05	7.7457e-06	5.78702e-05	1.15192e-07	0.000188423	5.38351e-05	1.34588e-05	8.07526e-06	6.03324e-05	1.20094e-07	0.00869645
Mali	0.0114461	0.00327031	0.000817578	0.000490547	0.003665	7.29531e-06	0.011772	0.00336342	0.000840856	0.000504514	0.00376935	7.50302e-06	0.0121868	0.00348194	0.000870486	0.000522291	0.00390218	7.76741e-06	0.0124733	0.00356379	0.000890947	0.000534568	0.0039939	7.94999e-06	0.0129166	0.00369047	0.000922618	0.000553571	0.00413587	8.23259e-06	0.0132359	0.00378167	0.000945418	0.000567251	0.00423808	8.43604e-06	0.0138225	0.0039493	0.000987324	0.000592394	0.00442593	8.80997e-06	0.0140486	0.00401388	0.00100347	0.000602082	0.00449832	8.95405e-06	0.000142243
Malta	0.00234222	0.000669207	0.000167302	0.000100381	0.000749973	1.49285e-06	0.00242667	0.000693334	0.000173333	0.000104	0.000777012	1.54667e-06	0.00250483	0.000715665	0.000178916	0.00010735	0.000802038	1.59648e-06	0.00262376	0.000749646	0.000187411	0.000112447	0.00084012	1.67229e-06	0.00270905	0.000774013	0.000193503	0.000116102	0.000867429	1.72664e-06	0.00288066	0.000823046	0.000205761	0.000123457	0.000922379	1.83603e-06	0.00303483	0.000867094	0.000216773	0.000130064	0.000971743	1.93429e-06	0.00319522	0.000912921	0.00022823	0.000136938	0.0010231	2.03652e-06	0.0221512
Marshall Islands	0.00723821	0.00206806	0.000517015	0.000310209	0.00231765	4.61336e-06	0.00711594	0.00203313	0.000508282	0.000304969	0.0022785	4.53544e-06	0.00714661	0.00204189	0.000510472	0.000306283	0.00228832	4.55498e-06	0.00708516	0.00202433	0.000506083	0.00030365	0.00226865	4.51582e-06	0.00694777	0.00198508	0.00049627	0.000297762	0.00222466	4.42825e-06	0.00689904	0.00197115	0.000492788	0.000295673	0.00220905	4.39719e-06	0.00686886	0.00196253	0.000490633	0.00029438	0.00219939	4.37795e-06	0.00668819	0.00191091	0.000477728	0.000286637	0.00214154	4.2628e-06	0.00345368
Mauritania	0.00252038	0.000720109	0.000180027	0.000108016	0.000807018	1.6064e-06	0.00258654	0.000739011	0.000184753	0.000110852	0.000828202	1.64856e-06	0.00268322	0.000766635	0.000191659	0.000114995	0.00085916	1.71019e-06	0.00274564	0.000784468	0.000196117	0.00011767	0.000879145	1.74997e-06	0.00282825	0.000808071	0.000202018	0.000121211	0.000905597	1.80262e-06	0.00288367	0.000823905	0.000205976	0.000123586	0.000923342	1.83794e-06	0.00299503	0.000855723	0.000213931	0.000128358	0.000959	1.90892e-06	0.00302632	0.000864663	0.000216166	0.000129699	0.000969019	1.92886e-06	0.00172198
Mauritius	0.000921632	0.000263323	6.58308e-05	3.94985e-05	0.000295104	5.87414e-07	0.000919172	0.000262621	6.56552e-05	3.93931e-05	0.000294316	5.85846e-07	0.000926762	0.000264789	6.61973e-05	3.97184e-05	0.000296746	5.90683e-07	0.000923482	0.000263852	6.5963e-05	3.95778e-05	0.000295696	5.88593e-07	0.000928142	0.000265183	6.62959e-05	3.97775e-05	0.000297188	5.91563e-07	0.000922838	0.000263668	6.5917e-05	3.95502e-05	0.00029549	5.88183e-07	0.000934122	0.000266892	6.6723e-05	4.00338e-05	0.000299103	5.95375e-07	0.000920178	0.000262908	6.5727e-05	3.94362e-05	0.000294638	5.86487e-07	0.00511273
Mexico	0.483	0.138	0.0345	0.0207	0.154655	0.000307846	0.497	0.142	0.0355	0.0213	0.159138	0.000316769	0.511	0.146	0.0365	0.0219	0.163621	0.000325692	0.525	0.15	0.0375	0.0225	0.168103	0.000334615	0.539	0.154	0.0385	0.0231	0.172586	0.000343538	0.553	0.158	0.0395	0.0237	0.177069	0.000352462	0.574	0.164	0.041	0.0246	0.183793	0.000365846	0.595	0.17	0.0425	0.0255	0.190517	0.000379231	0.00146915
Federated States of Micronesia	0.0145789	0.00416539	0.00104135	0.000624808	0.00466811	9.29202e-06	0.0144932	0.00414091	0.00103523	0.000621136	0.00464067	9.2374e-06	0.014817	0.00423343	0.00105836	0.000635014	0.00474436	9.4438e-06	0.0149851	0.00428144	0.00107036	0.000642217	0.00479817	9.55092e-06	0.0150236	0.00429245	0.00107311	0.000643868	0.00481051	9.57547e-06	0.015284	0.00436686	0.00109171	0.000655028	0.00489389	9.74145e-06	0.0156233	0.00446381	0.00111595	0.000669571	0.00500254	9.95772e-06	0.0156521	0.00447203	0.00111801	0.000670805	0.00501176	9.97608e-06	1.10339
Mongolia	0.00100749	0.000287855	7.19637e-05	4.31782e-05	0.000322596	6.42137e-07	0.00102462	0.000292748	7.31869e-05	4.39122e-05	0.000328079	6.53053e-07	0.00106411	0.000304032	7.60079e-05	4.56048e-05	0.000340725	6.78225e-07	0.00106779	0.000305082	7.62704e-05	4.57623e-05	0.000341902	6.80567e-07	0.00111147	0.000317563	7.93908e-05	4.76345e-05	0.00035589	7.0841e-07	0.00117666	0.000336189	8.40473e-05	5.04284e-05	0.000376764	7.4996e-07	0.00120537	0.000344391	8.60976e-05	5.16586e-05	0.000385955	7.68256e-07	0.00123478	0.000352795	8.81987e-05	5.29192e-05	0.000395373	7.87004e-07	0.00332056
Montenegro	0.00350015	0.00100004	0.000250011	0.000150006	0.00112074	2.23086e-06	0.0036148	0.0010328	0.0002582	0.00015492	0.00115745	2.30394e-06	0.00370094	0.00105741	0.000264353	0.000158612	0.00118503	2.35884e-06	0.00382635	0.00109324	0.000273311	0.000163986	0.00122519	2.43877e-06	0.00387638	0.00110754	0.000276884	0.000166131	0.00124121	2.47066e-06	0.004027	0.00115057	0.000287643	0.000172586	0.00128943	2.56666e-06	0.00414749	0.001185	0.000296249	0.000177749	0.00132801	2.64345e-06	0.0042492	0.00121406	0.000303514	0.000182109	0.00136058	2.70828e-06	0.00087443
Morocco	0.0239289	0.00683682	0.0017092	0.00102552	0.00766195	1.52514e-05	0.0241489	0.00689968	0.00172492	0.00103495	0.0077324	1.53916e-05	0.0246118	0.00703194	0.00175799	0.00105479	0.00788063	1.56866e-05	0.0247965	0.00708471	0.00177118	0.00106271	0.00793976	1.58044e-05	0.0252041	0.00720116	0.00180029	0.00108017	0.00807027	1.60641e-05	0.0253425	0.0072407	0.00181018	0.00108611	0.00811458	1.61523e-05	0.0259502	0.00741434	0.00185358	0.00111215	0.00830917	1.65397e-05	0.0258459	0.00738455	0.00184614	0.00110768	0.00827579	1.64732e-05	0.00444518
Mozambique	0.0170069	0.00485913	0.00121478	0.000728869	0.00544557	1.08396e-05	0.0174384	0.0049824	0.0012456	0.00074736	0.00558372	1.11146e-05	0.0180703	0.00516295	0.00129074	0.000774442	0.00578606	1.15173e-05	0.0185233	0.00529238	0.0013231	0.000793857	0.00593112	1.18061e-05	0.0191623	0.00547494	0.00136873	0.00082124	0.0061357	1.22133e-05	0.0196155	0.00560442	0.00140111	0.000840663	0.00628082	1.25022e-05	0.0204724	0.00584925	0.00146231	0.000877388	0.0065552	1.30483e-05	0.0207836	0.00593818	0.00148455	0.000890728	0.00665486	1.32467e-05	0.0418337
Myanmar	0.0233294	0.00666554	0.00166639	0.000999831	0.00747	1.48693e-05	0.0242012	0.00691462	0.00172866	0.00103719	0.00774914	1.54249e-05	0.0241088	0.00688824	0.00172206	0.00103324	0.00771958	1.53661e-05	0.0249876	0.00713932	0.00178483	0.0010709	0.00800096	1.59262e-05	0.0249084	0.0071167	0.00177917	0.0010675	0.00797561	1.58757e-05	0.0267352	0.00763863	0.00190966	0.00114579	0.00856053	1.704e-05	0.0275906	0.00788304	0.00197076	0.00118246	0.00883444	1.75852e-05	0.0274954	0.00785582	0.00196395	0.00117837	0.00880393	1.75245e-05	0.034248
Namibia	0.00154731	0.000442088	0.000110522	6.63132e-05	0.000495444	9.86197e-07	0.00156498	0.000447137	0.000111784	6.70706e-05	0.000501102	9.9746e-07	0.00159946	0.000456988	0.000114247	6.85481e-05	0.000512141	1.01943e-06	0.00161711	0.000462032	0.000115508	6.93048e-05	0.000517794	1.03069e-06	0.00165066	0.000471617	0.000117904	7.07425e-05	0.000528536	1.05207e-06	0.00166807	0.000476591	0.000119148	7.14886e-05	0.00053411	1.06316e-06	0.00171735	0.000490671	0.000122668	7.36007e-05	0.00054989	1.09457e-06	0.00172015	0.000491471	0.000122868	7.37206e-05	0.000550786	1.09636e-06	0.0148142
Peru	0.0982784	0.0280795	0.00701988	0.00421193	0.0314684	6.2639e-05	0.101075	0.0288786	0.00721964	0.00433179	0.0323639	6.44214e-05	0.102914	0.0294039	0.00735097	0.00441058	0.0329526	6.55932e-05	0.106869	0.0305339	0.00763347	0.00458008	0.034219	6.81141e-05	0.108854	0.0311012	0.0077753	0.00466518	0.0348548	6.93796e-05	0.109948	0.0314138	0.00785346	0.00471207	0.0352051	7.0077e-05	0.112279	0.0320796	0.00801991	0.00481195	0.0359513	7.15623e-05	0.114823	0.0328067	0.00820167	0.004921	0.0367661	7.31841e-05	0.00284269
Nepal	0.0101257	0.00289307	0.000723268	0.000433961	0.00324224	6.45377e-06	0.0101816	0.00290902	0.000727256	0.000436353	0.00326011	6.48936e-06	0.0104152	0.00297577	0.000743943	0.000446366	0.00333492	6.63826e-06	0.0102763	0.00293608	0.000734021	0.000440413	0.00329044	6.54973e-06	0.0105151	0.0030043	0.000751075	0.000450645	0.00336689	6.7019e-06	0.0109581	0.00313089	0.000782721	0.000469633	0.00350875	6.98428e-06	0.0110851	0.00316717	0.000791794	0.000475076	0.00354942	7.06524e-06	0.0112403	0.00321152	0.00080288	0.000481728	0.00359912	7.16416e-06	0.000374506
Netherlands	0.0938872	0.0268249	0.00670623	0.00402374	0.0300624	5.98402e-05	0.0973136	0.0278039	0.00695097	0.00417058	0.0311595	6.20241e-05	0.0999178	0.028548	0.00713699	0.00428219	0.0319934	6.36839e-05	0.103508	0.0295736	0.0073934	0.00443604	0.0331428	6.59718e-05	0.105137	0.0300391	0.00750978	0.00450587	0.0336645	6.70103e-05	0.109646	0.0313274	0.00783184	0.0046991	0.0351082	6.98841e-05	0.113503	0.0324293	0.00810733	0.0048644	0.0363432	7.23423e-05	0.116962	0.0334179	0.00835446	0.00501268	0.037451	7.45475e-05	0.0077474
New Caledonia	0.0338427	0.00966934	0.00241734	0.0014504	0.0108363	2.15701e-05	0.0341685	0.00976243	0.00244061	0.00146436	0.0109407	2.17777e-05	0.0354572	0.0101306	0.00253266	0.00151959	0.0113533	2.25991e-05	0.0363765	0.0103933	0.00259832	0.00155899	0.0116476	2.3185e-05	0.0369375	0.0105536	0.00263839	0.00158303	0.0118273	2.35426e-05	0.0376242	0.0107498	0.00268745	0.00161247	0.0120472	2.39803e-05	0.0384056	0.010973	0.00274326	0.00164595	0.0122974	2.44783e-05	0.0383841	0.0109669	0.00274172	0.00164503	0.0122905	2.44646e-05	0.123075
New Zealand	0.589547	0.168442	0.0421105	0.0252663	0.188771	0.000375755	0.588931	0.168266	0.0420665	0.0252399	0.188574	0.000375363	0.60347	0.17242	0.043105	0.025863	0.193229	0.00038463	0.612888	0.175111	0.0437777	0.0262666	0.196245	0.000390632	0.622377	0.177822	0.0444555	0.0266733	0.199283	0.00039668	0.643603	0.183887	0.0459716	0.027583	0.20608	0.000410208	0.670001	0.191429	0.0478572	0.0287143	0.214532	0.000427034	0.68227	0.194934	0.0487336	0.0292401	0.218461	0.000434853	0.00837392
Nicaragua	0.0234647	0.0067042	0.00167605	0.00100563	0.00751333	1.49555e-05	0.0240558	0.00687309	0.00171827	0.00103096	0.0077026	1.53323e-05	0.0251435	0.00718387	0.00179597	0.00107758	0.00805088	1.60255e-05	0.0257343	0.00735265	0.00183816	0.0011029	0.00824004	1.64021e-05	0.0263365	0.00752473	0.00188118	0.00112871	0.00843288	1.67859e-05	0.0274557	0.0078445	0.00196112	0.00117667	0.00879125	1.74993e-05	0.0280796	0.00802273	0.00200568	0.00120341	0.00899099	1.78969e-05	0.0287188	0.00820536	0.00205134	0.0012308	0.00919566	1.83043e-05	0.144022
Niger	0.0122704	0.00350583	0.000876457	0.000525874	0.00392894	7.82069e-06	0.0126845	0.00362415	0.000906038	0.000543623	0.00406155	8.08465e-06	0.0132492	0.00378549	0.000946373	0.000567824	0.00424236	8.44456e-06	0.013683	0.00390943	0.000977357	0.000586414	0.00438126	8.72103e-06	0.0142562	0.00407319	0.0010183	0.000610978	0.00456478	9.08634e-06	0.0147085	0.00420242	0.0010506	0.000630363	0.00470961	9.37462e-06	0.0154647	0.00441848	0.00110462	0.000662773	0.00495175	9.85662e-06	0.0158139	0.00451825	0.00112956	0.000677737	0.00506355	1.00792e-05	0.0140236
Nigeria	0.119	0.034	0.0085	0.0051	0.0381034	7.58462e-05	0.126	0.036	0.009	0.0054	0.0403448	8.03077e-05	0.126	0.036	0.009	0.0054	0.0403448	8.03077e-05	0.133	0.038	0.0095	0.0057	0.0425862	8.47692e-05	0.133	0.038	0.0095	0.0057	0.0425862	8.47692e-05	0.14	0.04	0.01	0.006	0.0448276	8.92308e-05	0.147	0.042	0.0105	0.0063	0.047069	9.36923e-05	0.147	0.042	0.0105	0.0063	0.047069	9.36923e-05	0.0260587
Norway	0.0276273	0.00789351	0.00197338	0.00118403	0.00884617	1.76086e-05	0.0288744	0.00824984	0.00206246	0.00123748	0.00924551	1.84035e-05	0.0299281	0.0085509	0.00213772	0.00128263	0.0095829	1.90751e-05	0.0312881	0.00893947	0.00223487	0.00134092	0.0100184	1.99419e-05	0.0320256	0.00915018	0.00228755	0.00137253	0.0102545	2.04119e-05	0.0335839	0.0095954	0.00239885	0.00143931	0.0107535	2.14051e-05	0.0348867	0.00996763	0.00249191	0.00149514	0.0111706	2.22355e-05	0.0360281	0.0102937	0.00257343	0.00154406	0.0115361	2.29629e-05	0.282262
Oman	0.00107437	0.000306963	7.67406e-05	4.60444e-05	0.00034401	6.84763e-07	0.00119748	0.000342137	8.55344e-05	5.13206e-05	0.00038343	7.6323e-07	0.00134734	0.000384955	9.62387e-05	5.77432e-05	0.000431415	8.58745e-07	0.0014324	0.000409257	0.000102314	6.13886e-05	0.00045865	9.12958e-07	0.00153512	0.000438606	0.000109651	6.57909e-05	0.000491541	9.78429e-07	0.00166365	0.000475328	0.000118832	7.12993e-05	0.000532696	1.06035e-06	0.00174986	0.000499959	0.00012499	7.49939e-05	0.000560299	1.11529e-06	0.00181142	0.000517547	0.000129387	7.76321e-05	0.00058001	1.15453e-06	0.0379584
Pakistan	0.072492	0.020712	0.005178	0.0031068	0.0232117	4.62037e-05	0.0741605	0.0211887	0.00529718	0.00317831	0.023746	4.72671e-05	0.0770568	0.0220162	0.00550406	0.00330243	0.0246734	4.91131e-05	0.0770632	0.0220181	0.00550451	0.00330271	0.0246754	4.91172e-05	0.0797381	0.0227823	0.00569558	0.00341735	0.0255319	5.08221e-05	0.0837304	0.023923	0.00598074	0.00358844	0.0268102	5.33666e-05	0.084955	0.0242729	0.00606821	0.00364093	0.0272023	5.41471e-05	0.0862981	0.0246566	0.00616415	0.00369849	0.0276324	5.50032e-05	0.0013321
Palau	0.00251229	0.000717796	0.000179449	0.000107669	0.000804427	1.60124e-06	0.0024503	0.000700085	0.000175021	0.000105013	0.000784578	1.56173e-06	0.00245681	0.000701947	0.000175487	0.000105292	0.000786664	1.56588e-06	0.0024566	0.000701886	0.000175471	0.000105283	0.000786596	1.56575e-06	0.0024523	0.000700658	0.000175164	0.000105099	0.00078522	1.56301e-06	0.00248455	0.00070987	0.000177468	0.000106481	0.000795544	1.58356e-06	0.00253214	0.000723467	0.000180867	0.00010852	0.000810782	1.61389e-06	0.00252818	0.000722337	0.000180584	0.000108351	0.000809516	1.61137e-06	0.0585347
Panama	0.0145203	0.00414866	0.00103717	0.000622299	0.00464936	9.25471e-06	0.014932	0.00426628	0.00106657	0.000639942	0.00478117	9.51708e-06	0.0156552	0.00447292	0.00111823	0.000670938	0.00501276	9.97805e-06	0.0160711	0.00459173	0.00114793	0.00068876	0.00514591	1.02431e-05	0.0164958	0.0047131	0.00117827	0.000706965	0.00528192	1.05138e-05	0.0172491	0.00492831	0.00123208	0.000739247	0.00552311	1.09939e-05	0.017695	0.00505572	0.00126393	0.000758359	0.0056659	1.12782e-05	0.0181519	0.00518625	0.00129656	0.000777938	0.00581218	1.15693e-05	0.000527887
Papua New Guinea	1.02758	0.293595	0.0733986	0.0440392	0.329028	0.000654942	1.04872	0.299633	0.0749083	0.044945	0.335796	0.000668413	1.09884	0.313953	0.0784883	0.047093	0.351844	0.000700358	1.13767	0.325049	0.0812621	0.0487573	0.364279	0.000725108	1.16637	0.333248	0.0833119	0.0499871	0.373467	0.000743398	1.21228	0.346365	0.0865912	0.0519547	0.388168	0.00077266	1.26481	0.361375	0.0903438	0.0542063	0.404989	0.000806144	1.29191	0.369118	0.0922795	0.0553677	0.413667	0.000823417	0.00905955
Paraguay	0.019389	0.00553971	0.00138493	0.000830956	0.00620829	1.23578e-05	0.0200311	0.00572316	0.00143079	0.000858474	0.00641389	1.27671e-05	0.0204835	0.00585243	0.00146311	0.000877865	0.00655876	1.30554e-05	0.0213586	0.00610246	0.00152562	0.000915369	0.00683897	1.36132e-05	0.0218344	0.00623841	0.0015596	0.000935762	0.00699132	1.39165e-05	0.022109	0.00631685	0.00157921	0.000947528	0.00707923	1.40914e-05	0.0225919	0.00645483	0.00161371	0.000968225	0.00723387	1.43992e-05	0.0230808	0.00659451	0.00164863	0.000989176	0.00739039	1.47108e-05	0.253709
Philippines	0.0447008	0.0127717	0.00319291	0.00191575	0.0143131	2.84906e-05	0.0468222	0.0133778	0.00334444	0.00200667	0.0149923	2.98427e-05	0.0470635	0.0134467	0.00336168	0.00201701	0.0150696	2.99965e-05	0.0491876	0.0140536	0.0035134	0.00210804	0.0157497	3.13503e-05	0.0494171	0.0141192	0.00352979	0.00211788	0.0158232	3.14966e-05	0.0535033	0.0152867	0.00382167	0.002293	0.0171316	3.4101e-05	0.0557611	0.0159318	0.00398294	0.00238976	0.0178546	3.55401e-05	0.0561275	0.0160364	0.00400911	0.00240546	0.0179719	3.57736e-05	0.0150876
Poland	0.214965	0.0614186	0.0153547	0.00921279	0.0688312	0.000137011	0.221893	0.063398	0.0158495	0.00950969	0.0710494	0.000141426	0.226989	0.0648539	0.0162135	0.00972809	0.0726811	0.000144674	0.23431	0.0669457	0.0167364	0.0100419	0.0750254	0.00014934	0.236966	0.0677046	0.0169262	0.0101557	0.0758759	0.000151033	0.245872	0.0702491	0.0175623	0.0105374	0.0787274	0.000156709	0.253061	0.072303	0.0180758	0.0108455	0.0810293	0.000161291	0.25927	0.0740771	0.0185193	0.0111116	0.0830175	0.000165249	0.069384
Portugal	0.0597445	0.0170699	0.00426746	0.00256048	0.01913	3.80789e-05	0.0615462	0.0175846	0.00439615	0.00263769	0.0197069	3.92272e-05	0.062705	0.0179157	0.00447893	0.00268736	0.020078	3.99658e-05	0.0644121	0.0184035	0.00460086	0.00276052	0.0206246	4.10539e-05	0.0648405	0.0185259	0.00463146	0.00277888	0.0207617	4.13269e-05	0.0670439	0.0191554	0.00478885	0.00287331	0.0214673	4.27313e-05	0.0688164	0.0196618	0.00491546	0.00294928	0.0220348	4.3861e-05	0.0703244	0.0200927	0.00502317	0.0030139	0.0225177	4.48222e-05	0.0294175
Qatar	0.000638789	0.000182511	4.56278e-05	2.73767e-05	0.000204538	4.0714e-07	0.000673698	0.000192485	4.81213e-05	2.88728e-05	0.000215716	4.2939e-07	0.000726211	0.000207489	5.18722e-05	3.11233e-05	0.000232531	4.6286e-07	0.000763924	0.000218264	5.4566e-05	3.27396e-05	0.000244606	4.86896e-07	0.000847903	0.000242258	6.05645e-05	3.63387e-05	0.000271496	5.40422e-07	0.000958306	0.000273802	6.84504e-05	4.10702e-05	0.000306847	6.10788e-07	0.00103254	0.000295011	7.37526e-05	4.42516e-05	0.000330615	6.58101e-07	0.00108152	0.000309006	7.72516e-05	4.63509e-05	0.0003463	6.89322e-07	0.271267
South Korea	0.707	0.202	0.0505	0.0303	0.226379	0.000450615	0.714	0.204	0.051	0.0306	0.228621	0.000455077	0.728	0.208	0.052	0.0312	0.233103	0.000464	0.742	0.212	0.053	0.0318	0.237586	0.000472923	0.77	0.22	0.055	0.033	0.246552	0.000490769	0.784	0.224	0.056	0.0336	0.251034	0.000499692	0.805	0.23	0.0575	0.0345	0.257759	0.000513077	0.819	0.234	0.0585	0.0351	0.262241	0.000522	0.0734389
Moldova	0.0161741	0.00462116	0.00115529	0.000693174	0.00517888	1.03087e-05	0.0166767	0.00476477	0.00119119	0.000714715	0.00533982	1.06291e-05	0.0170575	0.00487356	0.00121839	0.000731035	0.00546175	1.08718e-05	0.0176136	0.00503244	0.00125811	0.000754867	0.00563981	1.12262e-05	0.0178157	0.0050902	0.00127255	0.00076353	0.00570453	1.13551e-05	0.0183562	0.00524463	0.00131116	0.000786695	0.00587761	1.16996e-05	0.0186825	0.00533786	0.00133446	0.000800678	0.00598208	1.19075e-05	0.0188108	0.00537452	0.00134363	0.000806178	0.00602317	1.19893e-05	0.000767263
Romania	0.114407	0.0326878	0.00817195	0.00490317	0.0366329	7.29189e-05	0.117452	0.0335576	0.0083894	0.00503364	0.0376077	7.48593e-05	0.119616	0.0341759	0.00854397	0.00512638	0.0383006	7.62385e-05	0.12309	0.0351687	0.00879217	0.0052753	0.0394132	7.84532e-05	0.124113	0.0354609	0.00886522	0.00531913	0.0397406	7.91051e-05	0.128259	0.0366454	0.00916136	0.00549681	0.0410682	8.17475e-05	0.13131	0.0375173	0.00937932	0.00562759	0.0420452	8.36924e-05	0.13374	0.0382115	0.00955288	0.00573173	0.0428233	8.52411e-05	0.025327
Russia	0.807187	0.230625	0.0576562	0.0345937	0.258459	0.000514471	0.833402	0.238115	0.0595287	0.0357172	0.266853	0.000531179	0.85398	0.243994	0.0609986	0.0365992	0.273442	0.000544295	0.883937	0.252553	0.0631383	0.037883	0.283034	0.000563388	0.896576	0.256164	0.0640411	0.0384247	0.287081	0.000571444	0.932685	0.266481	0.0666203	0.0399722	0.298643	0.000594458	0.962004	0.274858	0.0687146	0.0412287	0.308031	0.000613145	0.986539	0.281868	0.0704671	0.0422803	0.315887	0.000628783	0.0148778
Rwanda	0.00759847	0.00217099	0.000542748	0.000325649	0.00243301	4.84298e-06	0.00776269	0.00221791	0.000554478	0.000332687	0.00248559	4.94765e-06	0.00799949	0.00228557	0.000571392	0.000342835	0.00256141	5.09857e-06	0.00814336	0.00232668	0.000581669	0.000349001	0.00260748	5.19028e-06	0.00836622	0.00239035	0.000597587	0.000358552	0.00267884	5.33231e-06	0.008508	0.00243086	0.000607714	0.000364628	0.00272423	5.42268e-06	0.00881895	0.0025197	0.000629925	0.000377955	0.0028238	5.62087e-06	0.0088973	0.00254209	0.000635522	0.000381313	0.00284889	5.67081e-06	0.139095
Saint Kitts and Nevis	0.00018995	5.42715e-05	1.35679e-05	8.14072e-06	6.08215e-05	1.21067e-07	0.000192611	5.50317e-05	1.37579e-05	8.25475e-06	6.16734e-05	1.22763e-07	0.000198989	5.6854e-05	1.42135e-05	8.52811e-06	6.37157e-05	1.26828e-07	0.000200878	5.73937e-05	1.43484e-05	8.60906e-06	6.43206e-05	1.28032e-07	0.000202716	5.79188e-05	1.44797e-05	8.68782e-06	6.4909e-05	1.29204e-07	0.000208318	5.95194e-05	1.48798e-05	8.9279e-06	6.67027e-05	1.32774e-07	0.00021002	6.00057e-05	1.50014e-05	9.00085e-06	6.72477e-05	1.33859e-07	0.000211761	6.05032e-05	1.51258e-05	9.07549e-06	6.78054e-05	1.34969e-07	1.03195
Saint Vincent and the Grenadines	0.000438012	0.000125146	3.12866e-05	1.87719e-05	0.00014025	2.79172e-07	0.000440036	0.000125725	3.14312e-05	1.88587e-05	0.000140898	2.80463e-07	0.000450633	0.000128752	3.2188e-05	1.93128e-05	0.000144291	2.87216e-07	0.000451867	0.000129105	3.22762e-05	1.93657e-05	0.000144687	2.88003e-07	0.000453509	0.000129574	3.23935e-05	1.94361e-05	0.000145212	2.8905e-07	0.000464158	0.000132616	3.31541e-05	1.98925e-05	0.000148622	2.95837e-07	0.000465689	0.000133054	3.32635e-05	1.99581e-05	0.000149112	2.96813e-07	0.000467745	0.000133641	3.34104e-05	2.00462e-05	0.000149771	2.98123e-07	0.0142839
American Samoa	0.00743239	0.00212354	0.000530885	0.000318531	0.00237983	4.73713e-06	0.00729582	0.00208452	0.00052113	0.000312678	0.0023361	4.65008e-06	0.00735032	0.00210009	0.000525023	0.000315014	0.00235355	4.68482e-06	0.00731185	0.0020891	0.000522275	0.000313365	0.00234123	4.6603e-06	0.00719554	0.00205587	0.000513967	0.00030838	0.00230399	4.58617e-06	0.00717243	0.00204926	0.000512316	0.00030739	0.00229659	4.57144e-06	0.00717003	0.00204858	0.000512145	0.000307287	0.00229582	4.56991e-06	0.00701078	0.00200308	0.00050077	0.000300462	0.00224483	4.46841e-06	0.000113743
São Tomé and Príncipe	0.000134248	3.83567e-05	9.58917e-06	5.7535e-06	4.29859e-05	8.55649e-08	0.000136543	3.90122e-05	9.75304e-06	5.85183e-06	4.37205e-05	8.70272e-08	0.000140152	4.00434e-05	1.00109e-05	6.00651e-06	4.48762e-05	8.93276e-08	0.00014213	4.06085e-05	1.01521e-05	6.09128e-06	4.55096e-05	9.05883e-08	0.000145341	4.1526e-05	1.03815e-05	6.2289e-06	4.65378e-05	9.26349e-08	0.00014697	4.19913e-05	1.04978e-05	6.2987e-06	4.70593e-05	9.3673e-08	0.000151258	4.32164e-05	1.08041e-05	6.48247e-06	4.84322e-05	9.64059e-08	0.000151342	4.32405e-05	1.08101e-05	6.48607e-06	4.84591e-05	9.64595e-08	0.000394513
Saudi Arabia	0.0109647	0.00313277	0.000783191	0.000469915	0.00351086	6.98848e-06	0.0112587	0.00321677	0.000804193	0.000482516	0.003605	7.17587e-06	0.0117455	0.00335586	0.000838965	0.000503379	0.00376088	7.48615e-06	0.0118154	0.00337582	0.000843956	0.000506373	0.00378325	7.53068e-06	0.0123007	0.00351447	0.000878618	0.000527171	0.00393863	7.83998e-06	0.0129979	0.00371368	0.000928421	0.000557053	0.00416189	8.28437e-06	0.0132953	0.00379866	0.000949665	0.000569799	0.00425712	8.47393e-06	0.0136372	0.00389633	0.000974082	0.000584449	0.00436658	8.69181e-06	0.000239043
Senegal	0.00923557	0.00263873	0.000659684	0.00039581	0.0029572	5.88641e-06	0.00944995	0.00269999	0.000674996	0.000404998	0.00302585	6.02304e-06	0.00976426	0.00278979	0.000697447	0.000418468	0.00312649	6.22338e-06	0.00997299	0.00284943	0.000712356	0.000427414	0.00319332	6.35641e-06	0.010281	0.00293742	0.000734354	0.000440613	0.00329193	6.5527e-06	0.0104907	0.00299733	0.000749333	0.0004496	0.00335908	6.68635e-06	0.0109037	0.00311535	0.000778839	0.000467303	0.00349135	6.94964e-06	0.011027	0.00315056	0.00078764	0.000472584	0.0035308	7.02817e-06	0.00578179
Serbia	0.0412011	0.0117717	0.00294293	0.00176576	0.0131925	2.626e-05	0.0421718	0.0120491	0.00301227	0.00180736	0.0135033	2.68787e-05	0.0429315	0.0122662	0.00306654	0.00183992	0.0137465	2.7363e-05	0.0441277	0.0126079	0.00315198	0.00189119	0.0141296	2.81254e-05	0.0444522	0.0127006	0.00317516	0.00190509	0.0142335	2.83322e-05	0.0459257	0.0131216	0.00328041	0.00196825	0.0147053	2.92713e-05	0.0470419	0.0134405	0.00336013	0.00201608	0.0150627	2.99827e-05	0.0479343	0.0136955	0.00342388	0.00205433	0.0153484	3.05515e-05	0.000245026
Seychelles	6.61667e-05	1.89048e-05	4.7262e-06	2.83572e-06	2.11864e-05	4.21722e-08	6.41753e-05	1.83358e-05	4.58395e-06	2.75037e-06	2.05487e-05	4.09029e-08	6.51621e-05	1.86177e-05	4.65443e-06	2.79266e-06	2.08647e-05	4.15319e-08	6.59818e-05	1.8852e-05	4.71299e-06	2.82779e-06	2.11272e-05	4.20544e-08	6.72325e-05	1.92093e-05	4.80232e-06	2.88139e-06	2.15276e-05	4.28515e-08	6.82652e-05	1.95043e-05	4.87608e-06	2.92565e-06	2.18583e-05	4.35097e-08	6.99823e-05	1.99949e-05	4.99873e-06	2.99924e-06	2.24081e-05	4.46041e-08	6.97237e-05	1.99211e-05	4.98026e-06	2.98816e-06	2.23253e-05	4.44393e-08	0.00929537
Sierra Leone	0.00474429	0.00135551	0.000338878	0.000203327	0.00151911	3.02384e-06	0.004853	0.00138657	0.000346643	0.000207986	0.00155392	3.09312e-06	0.00500955	0.0014313	0.000357825	0.000214695	0.00160404	3.1929e-06	0.00510905	0.00145973	0.000364932	0.000218959	0.0016359	3.25632e-06	0.00525494	0.00150141	0.000375353	0.000225212	0.00168262	3.3493e-06	0.00534521	0.0015272	0.000381801	0.00022908	0.00171152	3.40684e-06	0.00553927	0.00158265	0.000395662	0.000237397	0.00177366	3.53052e-06	0.00558526	0.00159579	0.000398947	0.000239368	0.00178838	3.55984e-06	0.0184086
Singapore	0.00239795	0.000685128	0.000171282	0.000102769	0.000767816	1.52836e-06	0.00251938	0.000719823	0.000179956	0.000107973	0.000806698	1.60576e-06	0.0025504	0.000728687	0.000182172	0.000109303	0.000816632	1.62553e-06	0.00266371	0.000761059	0.000190265	0.000114159	0.000852911	1.69775e-06	0.00266763	0.00076218	0.000190545	0.000114327	0.000854167	1.70025e-06	0.00287428	0.000821223	0.000205306	0.000123183	0.000920336	1.83196e-06	0.00298134	0.00085181	0.000212953	0.000127772	0.000954615	1.90019e-06	0.00295115	0.000843186	0.000210797	0.000126478	0.00094495	1.88095e-06	0.0498705
Slovakia	0.0304649	0.00870425	0.00217606	0.00130564	0.00975476	1.94172e-05	0.0314703	0.00899152	0.00224788	0.00134873	0.0100767	2.0058e-05	0.032248	0.00921371	0.00230343	0.00138206	0.0103257	2.05537e-05	0.033344	0.00952686	0.00238171	0.00142903	0.0106767	2.12522e-05	0.03378	0.00965143	0.00241286	0.00144771	0.0108163	2.15301e-05	0.0351062	0.0100303	0.00250759	0.00150455	0.0112409	2.23754e-05	0.0361948	0.0103414	0.00258535	0.00155121	0.0115895	2.30692e-05	0.0371359	0.0106103	0.00265256	0.00159154	0.0118908	2.3669e-05	0.000112351
Slovenia	0.0115757	0.00330736	0.000826839	0.000496104	0.00370652	7.37795e-06	0.0119672	0.0034192	0.000854801	0.000512881	0.00383187	7.62746e-06	0.0122678	0.00350509	0.000876273	0.000525764	0.00392812	7.81905e-06	0.0126884	0.00362525	0.000906311	0.000543787	0.00406277	8.08709e-06	0.0128544	0.0036727	0.000918174	0.000550904	0.00411595	8.19294e-06	0.0133565	0.00381613	0.000954033	0.00057242	0.0042767	8.51291e-06	0.013763	0.00393227	0.000983069	0.000589841	0.00440686	8.772e-06	0.0141081	0.00403088	0.00100772	0.000604632	0.00451737	8.99197e-06	0.00888265
Solomon Islands	0.0732268	0.0209219	0.00523049	0.00313829	0.023447	4.6672e-05	0.074385	0.0212528	0.00531321	0.00318793	0.0238178	4.74102e-05	0.077727	0.0222077	0.00555193	0.00333116	0.0248879	4.95403e-05	0.0803504	0.0229572	0.00573931	0.00344359	0.0257279	5.12123e-05	0.0823187	0.0235196	0.00587991	0.00352794	0.0263582	5.24669e-05	0.0855447	0.0244413	0.00611033	0.0036662	0.0273912	5.4523e-05	0.0892703	0.0255058	0.00637645	0.00382587	0.0285841	5.68976e-05	0.0912274	0.026065	0.00651624	0.00390974	0.0292107	5.81449e-05	0.0015553
Somalia	0.00886448	0.00253271	0.000633177	0.000379906	0.00283838	5.64989e-06	0.00896626	0.00256179	0.000640447	0.000384268	0.00287097	5.71476e-06	0.00918018	0.00262291	0.000655727	0.000393436	0.00293947	5.8511e-06	0.0094279	0.00269369	0.000673422	0.000404053	0.00301879	6.00899e-06	0.00979447	0.00279842	0.000699605	0.000419763	0.00313616	6.24263e-06	0.0100579	0.00287367	0.000718419	0.000431051	0.0032205	6.4105e-06	0.0105648	0.00301852	0.00075463	0.000452778	0.00338283	6.73362e-06	0.0108134	0.00308954	0.000772385	0.000463431	0.00346242	6.89205e-06	0.038906
South Africa	0.0381691	0.0109055	0.00272636	0.00163582	0.0122216	2.43276e-05	0.0384895	0.010997	0.00274925	0.00164955	0.0123242	2.45318e-05	0.0392177	0.0112051	0.00280126	0.00168076	0.0125574	2.49959e-05	0.0395188	0.0112911	0.00282277	0.00169366	0.0126538	2.51878e-05	0.0402763	0.0115075	0.00287688	0.00172613	0.0128964	2.56706e-05	0.0408313	0.0116661	0.00291652	0.00174991	0.0130741	2.60243e-05	0.0417056	0.0119159	0.00297897	0.00178738	0.013354	2.65816e-05	0.0412052	0.0117729	0.00294323	0.00176594	0.0131938	2.62627e-05	0.0147665
Spain	0.263188	0.0751966	0.0187991	0.0112795	0.084272	0.000167746	0.27249	0.0778544	0.0194636	0.0116782	0.0872506	0.000173675	0.27893	0.0796943	0.0199236	0.0119541	0.0893126	0.00017778	0.287158	0.0820451	0.0205113	0.0123068	0.0919471	0.000183024	0.289763	0.0827894	0.0206974	0.0124184	0.0927813	0.000184684	0.30062	0.0858914	0.0214728	0.0128837	0.0962576	0.000191604	0.309804	0.0885154	0.0221289	0.0132773	0.0991983	0.000197458	0.318111	0.090889	0.0227222	0.0136333	0.101858	0.000202752	0.0192459
Sri Lanka	0.00770518	0.00220148	0.00055037	0.000330222	0.00246717	4.91099e-06	0.00778926	0.0022255	0.000556376	0.000333825	0.0024941	4.96458e-06	0.00800924	0.00228835	0.000572088	0.000343253	0.00256453	5.10479e-06	0.00793075	0.00226593	0.000566482	0.000339889	0.0025394	5.05476e-06	0.00813244	0.00232356	0.000580889	0.000348533	0.00260398	5.18332e-06	0.0084682	0.00241948	0.000604871	0.000362923	0.00271149	5.39731e-06	0.00852455	0.00243558	0.000608896	0.000365338	0.00272953	5.43323e-06	0.00857751	0.00245072	0.000612679	0.000367607	0.00274649	5.46698e-06	0.0174261
Sudan	0.0320289	0.00915111	0.00228778	0.00137267	0.0102556	2.0414e-05	0.0327791	0.00936546	0.00234137	0.00140482	0.0104958	2.08922e-05	0.0338428	0.00966938	0.00241734	0.00145041	0.0108364	2.15702e-05	0.0345477	0.00987076	0.00246769	0.00148061	0.0110621	2.20194e-05	0.0354833	0.0101381	0.00253452	0.00152071	0.0113616	2.26157e-05	0.0360734	0.0103067	0.00257667	0.001546	0.0115506	2.29918e-05	0.0372861	0.0106532	0.00266329	0.00159798	0.0119389	2.37648e-05	0.0373473	0.0106707	0.00266767	0.0016006	0.0119585	2.38038e-05	0.0670883
Suriname	0.00183544	0.000524411	0.000131103	7.86616e-05	0.000587702	1.16984e-06	0.00189257	0.000540735	0.000135184	8.11102e-05	0.000605996	1.20625e-06	0.00193001	0.000551431	0.000137858	8.27147e-05	0.000617984	1.23012e-06	0.00200563	0.000573038	0.000143259	8.59557e-05	0.000642197	1.27831e-06	0.00204224	0.000583496	0.000145874	8.75244e-05	0.000653918	1.30164e-06	0.00205945	0.000588414	0.000147103	8.82621e-05	0.000659429	1.31262e-06	0.00209621	0.000598917	0.000149729	8.98376e-05	0.0006712	1.33605e-06	0.00213382	0.000609664	0.000152416	9.14496e-05	0.000683244	1.36002e-06	0.333731
Sweden	0.0529922	0.0151406	0.00378515	0.00227109	0.0169679	3.37752e-05	0.055085	0.0157386	0.00393464	0.00236078	0.017638	3.51091e-05	0.0567686	0.0162196	0.0040549	0.00243294	0.0181771	3.61822e-05	0.0591339	0.0168954	0.00422385	0.00253431	0.0189345	3.76897e-05	0.0604458	0.0172702	0.00431756	0.00259053	0.0193546	3.85259e-05	0.0634264	0.0181218	0.00453046	0.00271828	0.020309	4.04256e-05	0.0661347	0.0188956	0.00472391	0.00283435	0.0211762	4.21518e-05	0.0686681	0.0196195	0.00490486	0.00294292	0.0219873	4.37665e-05	0.00597718
Switzerland	0.0442155	0.012633	0.00315825	0.00189495	0.0141577	2.81813e-05	0.046126	0.0131788	0.00329471	0.00197683	0.0147694	2.9399e-05	0.0476891	0.0136255	0.00340636	0.00204382	0.0152699	3.03952e-05	0.0498266	0.0142362	0.00355905	0.00213543	0.0159543	3.17576e-05	0.0510483	0.0145852	0.0036463	0.00218778	0.0163455	3.25363e-05	0.0536088	0.0153168	0.0038292	0.00229752	0.0171654	3.41683e-05	0.0558061	0.0159446	0.00398615	0.00239169	0.0178689	3.55687e-05	0.0577042	0.0164869	0.00412173	0.00247304	0.0184767	3.67785e-05	0.0485361
Syria	0.00832738	0.00237925	0.000594813	0.000356888	0.0026664	5.30756e-06	0.00848791	0.00242512	0.000606279	0.000363768	0.0027178	5.40988e-06	0.00861456	0.0024613	0.000615325	0.000369195	0.00275836	5.4906e-06	0.00806738	0.00230497	0.000576242	0.000345745	0.00258315	5.14185e-06	0.00768552	0.00219586	0.000548966	0.000329379	0.00246088	4.89846e-06	0.00762223	0.00217778	0.000544445	0.000326667	0.00244062	4.85812e-06	0.00754529	0.0021558	0.00053895	0.00032337	0.00241598	4.80909e-06	0.00757109	0.00216317	0.000540792	0.000324475	0.00242424	4.82553e-06	0.00124931
Tajikistan	0.00284138	0.000811822	0.000202955	0.000121773	0.0009098	1.81099e-06	0.00290694	0.000830554	0.000207638	0.000124583	0.000930793	1.85277e-06	0.00303203	0.000866293	0.000216573	0.000129944	0.000970846	1.9325e-06	0.00305367	0.000872477	0.000218119	0.000130872	0.000977776	1.94629e-06	0.0031881	0.000910886	0.000227722	0.000136633	0.00102082	2.03198e-06	0.00338307	0.00096659	0.000241648	0.000144989	0.00108325	2.15624e-06	0.00347154	0.000991868	0.000247967	0.00014878	0.00111158	2.21263e-06	0.00355974	0.00101707	0.000254267	0.00015256	0.00113982	2.26885e-06	0.0727347
Thailand	0.032247	0.00921342	0.00230335	0.00138201	0.0103254	2.0553e-05	0.0333959	0.00954168	0.00238542	0.00143125	0.0106933	2.12853e-05	0.033201	0.00948601	0.0023715	0.0014229	0.0106309	2.11611e-05	0.034327	0.00980771	0.00245193	0.00147116	0.0109914	2.18787e-05	0.0341205	0.00974872	0.00243718	0.00146231	0.0109253	2.17471e-05	0.0365033	0.0104295	0.00260738	0.00156443	0.0116882	2.32658e-05	0.0375411	0.010726	0.0026815	0.0016089	0.0120205	2.39273e-05	0.0372812	0.0106518	0.00266294	0.00159776	0.0119373	2.37616e-05	0.0608306
Timor-Leste	0.000514137	0.000146896	3.67241e-05	2.20344e-05	0.000164625	3.27692e-07	0.000540929	0.000154551	3.86378e-05	2.31827e-05	0.000173204	3.44768e-07	0.000546177	0.000156051	3.90127e-05	2.34076e-05	0.000174884	3.48113e-07	0.000573059	0.000163731	4.09328e-05	2.45597e-05	0.000183492	3.65247e-07	0.000577851	0.0001651	4.12751e-05	2.47651e-05	0.000185026	3.68301e-07	0.000626169	0.000178905	4.47263e-05	2.68358e-05	0.000200497	3.99097e-07	0.000651087	0.000186025	4.65062e-05	2.79037e-05	0.000208476	4.14979e-07	0.000653744	0.000186784	4.6696e-05	2.80176e-05	0.000209327	4.16672e-07	0.00466322
Togo	0.00484391	0.00138398	0.000345994	0.000207596	0.00155101	3.08733e-06	0.00495303	0.00141515	0.000353788	0.000212273	0.00158595	3.15688e-06	0.00511142	0.00146041	0.000365102	0.000219061	0.00163666	3.25783e-06	0.00521275	0.00148936	0.00037234	0.000223404	0.00166911	3.32241e-06	0.00536363	0.00153247	0.000383117	0.00022987	0.00171742	3.41858e-06	0.005461	0.00156029	0.000390071	0.000234043	0.0017486	3.48064e-06	0.00566303	0.00161801	0.000404502	0.000242701	0.00181329	3.60941e-06	0.00571274	0.00163221	0.000408053	0.000244832	0.0018292	3.64108e-06	0.00251026
Tonga	0.0145511	0.00415745	0.00103936	0.000623618	0.00465921	9.27431e-06	0.0144561	0.00413031	0.00103258	0.000619547	0.0046288	9.21377e-06	0.0147171	0.00420487	0.00105122	0.000630731	0.00471236	9.38011e-06	0.0147753	0.00422153	0.00105538	0.000633229	0.00473102	9.41725e-06	0.0146931	0.00419804	0.00104951	0.000629706	0.0047047	9.36486e-06	0.0148176	0.00423361	0.0010584	0.000635042	0.00474456	9.44421e-06	0.0150238	0.00429252	0.00107313	0.000643878	0.00481058	9.57563e-06	0.0149413	0.00426894	0.00106724	0.000640342	0.00478416	9.52303e-06	0.0191503
Trinidad and Tobago	0.00474017	0.00135433	0.000338583	0.00020315	0.00151779	3.02121e-06	0.00486735	0.00139067	0.000347668	0.000208601	0.00155851	3.10227e-06	0.0049464	0.00141326	0.000353315	0.000211989	0.00158382	3.15265e-06	0.00512384	0.00146395	0.000365988	0.000219593	0.00164064	3.26574e-06	0.00520043	0.00148584	0.000371459	0.000222876	0.00166516	3.31456e-06	0.00522553	0.00149301	0.000373252	0.000223951	0.0016732	3.33056e-06	0.00529712	0.00151346	0.000378365	0.000227019	0.00169612	3.37618e-06	0.00536982	0.00153423	0.000383559	0.000230135	0.0017194	3.42252e-06	0.000349741
Tunisia	0.00803042	0.00229441	0.000573601	0.000344161	0.00257132	5.11829e-06	0.00809706	0.00231345	0.000578362	0.000347017	0.00259266	5.16077e-06	0.00824599	0.002356	0.000588999	0.0003534	0.00264034	5.25569e-06	0.00828929	0.00236837	0.000592092	0.000355255	0.00265421	5.28328e-06	0.00841074	0.00240307	0.000600767	0.00036046	0.00269309	5.36069e-06	0.00844575	0.00241307	0.000603268	0.000361961	0.0027043	5.38301e-06	0.00863768	0.00246791	0.000616977	0.000370186	0.00276576	5.50533e-06	0.00859257	0.00245502	0.000613755	0.000368253	0.00275131	5.47658e-06	0.00916008
Turkey	0.399	0.114	0.0285	0.0171	0.127759	0.000254308	0.399	0.114	0.0285	0.0171	0.127759	0.000254308	0.413	0.118	0.0295	0.0177	0.132241	0.000263231	0.427	0.122	0.0305	0.0183	0.136724	0.000272154	0.434	0.124	0.031	0.0186	0.138966	0.000276615	0.448	0.128	0.032	0.0192	0.143448	0.000285538	0.462	0.132	0.033	0.0198	0.147931	0.000294462	0.476	0.136	0.034	0.0204	0.152414	0.000303385	0.00304218
Turkmenistan	0.00196388	0.00056111	0.000140277	8.41664e-05	0.00062883	1.25171e-06	0.00200179	0.000571939	0.000142985	8.57909e-05	0.000640966	1.27586e-06	0.0020802	0.000594343	0.000148586	8.91514e-05	0.000666074	1.32584e-06	0.0020867	0.000596201	0.00014905	8.94302e-05	0.000668156	1.32999e-06	0.00216838	0.000619538	0.000154884	9.29307e-05	0.00069431	1.38205e-06	0.00228861	0.000653887	0.000163472	9.80831e-05	0.000732805	1.45867e-06	0.00233492	0.00066712	0.00016678	0.000100068	0.000747635	1.48819e-06	0.00238035	0.000680101	0.000170025	0.000102015	0.000762183	1.51715e-06	0.00301457
Tuvalu	0.00142959	0.000408455	0.000102114	6.12682e-05	0.000457751	9.11168e-07	0.0014374	0.000410686	0.000102672	6.16029e-05	0.000460252	9.16146e-07	0.00148592	0.000424548	0.000106137	6.36821e-05	0.000475786	9.47068e-07	0.00150638	0.000430395	0.000107599	6.45593e-05	0.00048234	9.60113e-07	0.00150189	0.000429111	0.000107278	6.43667e-05	0.000480901	9.57249e-07	0.00151874	0.000433925	0.000108481	6.50887e-05	0.000486295	9.67986e-07	0.00154236	0.000440675	0.000110169	6.61013e-05	0.00049386	9.83045e-07	0.00153474	0.000438497	0.000109624	6.57745e-05	0.000491419	9.78185e-07	0.0134284
Uganda	0.0238381	0.00681089	0.00170272	0.00102163	0.00763289	1.51935e-05	0.0244366	0.00698189	0.00174547	0.00104728	0.00782453	1.5575e-05	0.0252915	0.00722615	0.00180654	0.00108392	0.00809828	1.61199e-05	0.0258748	0.00739281	0.0018482	0.00110892	0.00828504	1.64916e-05	0.0267406	0.00764017	0.00191004	0.00114603	0.00856226	1.70435e-05	0.0273863	0.00782465	0.00195616	0.0011737	0.008769	1.7455e-05	0.0286415	0.00818329	0.00204582	0.00122749	0.00917093	1.8255e-05	0.0291916	0.00834045	0.00208511	0.00125107	0.00934706	1.86056e-05	0.58798
Ukraine	0.259198	0.0740565	0.0185141	0.0111085	0.0829944	0.000165203	0.266447	0.0761278	0.019032	0.0114192	0.0853157	0.000169824	0.271895	0.0776842	0.0194211	0.0116526	0.0870599	0.000173296	0.280195	0.0800558	0.0200139	0.0120084	0.0897177	0.000178586	0.282228	0.0806365	0.0201591	0.0120955	0.0903685	0.000179881	0.292265	0.0835043	0.0208761	0.0125256	0.0935824	0.000186279	0.299944	0.0856984	0.0214246	0.0128548	0.0960413	0.000191173	0.306081	0.0874517	0.0218629	0.0131177	0.0980062	0.000195084	0.00161384
United Arab Emirates	0.00316198	0.000903422	0.000225856	0.000135513	0.00101246	2.01533e-06	0.00320208	0.000914879	0.00022872	0.000137232	0.0010253	2.04088e-06	0.00330205	0.000943444	0.000235861	0.000141517	0.00105731	2.10461e-06	0.00328457	0.000938448	0.000234612	0.000140767	0.00105171	2.09346e-06	0.00338323	0.000966636	0.000241659	0.000144995	0.0010833	2.15634e-06	0.00353898	0.00101114	0.000252784	0.00015167	0.00113317	2.25561e-06	0.00357854	0.00102244	0.00025561	0.000153366	0.00114584	2.28083e-06	0.00361668	0.00103334	0.000258335	0.000155001	0.00115805	2.30514e-06	8.16946e-05
United Kingdom	0.728	0.208	0.052	0.0312	0.233103	0.000464	0.742	0.212	0.053	0.0318	0.237586	0.000472923	0.77	0.22	0.055	0.033	0.246552	0.000490769	0.791	0.226	0.0565	0.0339	0.253276	0.000504154	0.819	0.234	0.0585	0.0351	0.262241	0.000522	0.847	0.242	0.0605	0.0363	0.271207	0.000539846	0.882	0.252	0.063	0.0378	0.282414	0.000562154	0.903	0.258	0.0645	0.0387	0.289138	0.000575538	0.000339249
Tanzania	0.0332496	0.00949988	0.00237497	0.00142498	0.0106464	2.11921e-05	0.0340659	0.00973313	0.00243328	0.00145997	0.0109078	2.17124e-05	0.0352632	0.0100752	0.0025188	0.00151128	0.0112912	2.24754e-05	0.0361299	0.0103228	0.0025807	0.00154842	0.0115687	2.30278e-05	0.0373952	0.0106843	0.00267109	0.00160265	0.0119738	2.38343e-05	0.0383952	0.0109701	0.00274252	0.00164551	0.012294	2.44717e-05	0.0402121	0.0114892	0.00287229	0.00172338	0.0128758	2.56297e-05	0.040933	0.0116952	0.00292379	0.00175427	0.0131066	2.60892e-05	0.0496061
United States	4.2	1.2	0.3	0.18	1.34483	0.00267692	4.361	1.246	0.3115	0.1869	1.39638	0.00277954	4.508	1.288	0.322	0.1932	1.44345	0.00287323	4.599	1.314	0.3285	0.1971	1.47259	0.00293123	4.746	1.356	0.339	0.2034	1.51966	0.00302492	4.914	1.404	0.351	0.2106	1.57345	0.003132	5.075	1.45	0.3625	0.2175	1.625	0.00323462	5.138	1.468	0.367	0.2202	1.64517	0.00327477	0.318722
Uruguay	0.0112686	0.00321961	0.000804903	0.000482942	0.00360819	7.18221e-06	0.0115226	0.00329216	0.000823041	0.000493824	0.00368949	7.34405e-06	0.0116578	0.00333079	0.000832697	0.000499618	0.00373278	7.43022e-06	0.0120249	0.00343568	0.000858921	0.000515353	0.00385034	7.66422e-06	0.0121587	0.0034739	0.000868476	0.000521086	0.00389317	7.74948e-06	0.0121776	0.00347933	0.000869832	0.000521899	0.00389925	7.76157e-06	0.012307	0.0035163	0.000879075	0.000527445	0.00394068	7.84405e-06	0.0124283	0.00355095	0.000887737	0.000532642	0.00397951	7.92135e-06	0.00265648
Uzbekistan	0.010648	0.00304228	0.00076057	0.000456342	0.00340945	6.78662e-06	0.0109557	0.00313019	0.000782547	0.000469528	0.00350797	6.98273e-06	0.0113465	0.00324186	0.000810464	0.000486278	0.00363311	7.23183e-06	0.0113503	0.00324294	0.000810734	0.00048644	0.00363432	7.23424e-06	0.0117769	0.00336483	0.000841208	0.000504725	0.00377093	7.50616e-06	0.012422	0.00354915	0.000887288	0.000532373	0.0039775	7.91734e-06	0.0126713	0.00362037	0.000905093	0.000543056	0.00405731	8.07622e-06	0.0129175	0.0036907	0.000922676	0.000553605	0.00413613	8.23311e-06	1.7064
Vanuatu	0.0332604	0.00950298	0.00237575	0.00142545	0.0106499	2.1199e-05	0.033758	0.00964513	0.00241128	0.00144677	0.0108092	2.15161e-05	0.0352262	0.0100646	0.00251616	0.0015097	0.0112793	2.24519e-05	0.0363604	0.0103887	0.00259717	0.0015583	0.0116425	2.31748e-05	0.0371961	0.0106275	0.00265687	0.00159412	0.0119101	2.37074e-05	0.0385986	0.0110282	0.00275704	0.00165422	0.0123591	2.46013e-05	0.0402529	0.0115008	0.00287521	0.00172513	0.0128889	2.56557e-05	0.0411379	0.0117537	0.00293842	0.00176305	0.0131722	2.62197e-05	0.0653916
Venezuela	0.0965145	0.0275756	0.00689389	0.00413633	0.0309037	6.15147e-05	0.0997319	0.0284948	0.00712371	0.00427422	0.0319339	6.35654e-05	0.101912	0.0291177	0.00727943	0.00436766	0.0326319	6.49549e-05	0.106117	0.030319	0.00757975	0.00454785	0.0339782	6.76347e-05	0.108239	0.0309254	0.00773135	0.00463881	0.0346578	6.89874e-05	0.109256	0.0312161	0.00780404	0.00468242	0.0349836	6.9636e-05	0.110827	0.0316648	0.0079162	0.00474972	0.0354864	7.06368e-05	0.110997	0.0317133	0.00792832	0.00475699	0.0355408	7.0745e-05	9.60975
Vietnam	0.0412878	0.0117965	0.00294913	0.00176948	0.0132202	2.63153e-05	0.0429395	0.0122684	0.00306711	0.00184026	0.0137491	2.7368e-05	0.0428719	0.0122491	0.00306228	0.00183737	0.0137275	2.7325e-05	0.0445341	0.012724	0.00318101	0.0019086	0.0142597	2.83844e-05	0.0444963	0.0127132	0.00317831	0.00190698	0.0142476	2.83603e-05	0.0478742	0.0136784	0.00341959	0.00205175	0.0153292	3.05132e-05	0.0495144	0.014147	0.00353675	0.00212205	0.0158544	3.15587e-05	0.0494464	0.0141276	0.00353189	0.00211913	0.0158326	3.15153e-05	0.00748146
Yemen	0.00922447	0.00263556	0.000658891	0.000395334	0.00295365	5.87933e-06	0.00951288	0.00271796	0.000679491	0.000407695	0.003046	6.06315e-06	0.00999324	0.00285521	0.000713803	0.000428282	0.0031998	6.36932e-06	0.0101271	0.00289346	0.000723364	0.000434018	0.00324267	6.45463e-06	0.0106265	0.00303616	0.000759039	0.000455424	0.00340259	6.77297e-06	0.0113178	0.00323365	0.000808412	0.000485047	0.00362391	7.21352e-06	0.0116472	0.00332778	0.000831945	0.000499167	0.00372941	7.42351e-06	0.0119785	0.00342244	0.00085561	0.000513366	0.00383549	7.63467e-06	0.00909
Zambia	0.0101657	0.00290449	0.000726123	0.000435674	0.00325504	6.47925e-06	0.0104701	0.00299144	0.000747861	0.000448717	0.00335248	6.67322e-06	0.0108806	0.00310875	0.000777188	0.000466313	0.00348395	6.93491e-06	0.0111756	0.00319302	0.000798255	0.000478953	0.00357839	7.12289e-06	0.0115817	0.00330905	0.000827263	0.000496358	0.00370842	7.38173e-06	0.0118733	0.00339236	0.00084809	0.000508854	0.00380178	7.56757e-06	0.0123942	0.0035412	0.0008853	0.00053118	0.00396859	7.8996e-06	0.012584	0.00359542	0.000898854	0.000539312	0.00402935	8.02054e-06	0.00862803
Zimbabwe	0.0094638	0.00270394	0.000675986	0.000405592	0.00303028	6.03188e-06	0.00955997	0.00273142	0.000682855	0.000409713	0.00306107	6.09317e-06	0.00978898	0.00279685	0.000699213	0.000419528	0.0031344	6.23913e-06	0.00994354	0.00284101	0.000710253	0.000426152	0.00318389	6.33764e-06	0.0101967	0.00291333	0.000728333	0.000437	0.00326494	6.49897e-06	0.0103436	0.00295531	0.000738829	0.000443297	0.00331199	6.59263e-06	0.010683	0.00305228	0.00076307	0.000457842	0.00342066	6.80894e-06	0.0107311	0.00306603	0.000766507	0.000459904	0.00343607	6.8396e-06	0.0626189
[truncated: 17 more columns]
