# Supplementary material for: Global Gridded Emission Inventory of Organophosphate Flame Retardants from 2010 to 2020
Source: Environ Sci Technol. 2024 Sep 9;58(38):17070–80. doi: 10.1021/acs.est.4c06504 (PMC11428127; doi:10.1021/acs.est.4c06504)
Supplement: Supplementary file 3 — es4c06504_si_003.xlsx [file es4c06504_si_003.xlsx]

## Sheet: Air
Comparison between the observed and modeled air concentrations (ng/m3) of OPFR.
No.	Longitude	Latitude	Observed (ng/m3)	Modeled (ng/m3)	Date	Region	Reference
1	-19.233	28.048	1.52	4.43993	20/12/2010	North Atlantic Ocean	(1)
2	-21.072	24.977	3.93	2.34853	21/12/2010	North Atlantic Ocean	(1)
3	-23.454	21.448	2.92	1.65445	23/12/2010	North Atlantic Ocean	(1)
4	-26.031	14.504	2.66	1.7487	26/12/2010	North Atlantic Ocean	(1)
5	-26.027	9.565	2.5	1.02835	28/12/2010	North Atlantic Ocean	(1)
6	-25.992	6.064	1.71	1.27885	29/12/2010	North Atlantic Ocean	(1)
7	-26.005	0.293	1.55	0.160313	01/01/2011	North Atlantic Ocean	(1)
8	-73.886	12.51	2.57	4.49	20/06/2011	North Atlantic Ocean	(1)
9	-71.785	14.298	2.02	4.91	21/06/2011	North Atlantic Ocean	(1)
10	-69.335	15.077	1.68	6.37047	22/06/2011	North Atlantic Ocean	(1)
11	-66.282	15.832	3.29	4.60616	23/06/2011	North Atlantic Ocean	(1)
12	-62.491	16.577	2.56	2.45273	24/06/2011	North Atlantic Ocean	(1)
13	-59.829	17.427	3.2	1.16013	25/06/2011	North Atlantic Ocean	(1)
14	-57.476	18.255	2.24	1.30291	26/06/2011	North Atlantic Ocean	(1)
15	-54.822	19.194	3.83	1.62259	27/06/2011	North Atlantic Ocean	(1)
16	-52.569	20.072	2.19	1.81345	28/06/2011	North Atlantic Ocean	(1)
17	-50.183	20.785	2.43	1.90339	29/06/2011	North Atlantic Ocean	(1)
18	-47.733	21.797	1.8	2.11965	30/06/2011	North Atlantic Ocean	(1)
19	-44.504	22.877	2.34	2.36114	01/07/2011	North Atlantic Ocean	(1)
20	-41.577	23.906	2.12	2.39881	02/07/2011	North Atlantic Ocean	(1)
21	-38.422	24.987	1.93	2.41722	03/07/2011	North Atlantic Ocean	(1)
22	-35.132	26.156	2.24	2.75683	04/07/2011	North Atlantic Ocean	(1)
23	-32.295	27.124	1.55	3.22919	05/07/2011	North Atlantic Ocean	(1)
24	-29.233	28.113	1.97	6.37047	06/07/2011	North Atlantic Ocean	(1)
25	-25.239	29.451	1.29	4.03222	07/07/2011	North Atlantic Ocean	(1)
26	-22.696	30.291	0.7	1.2	08/07/2011	North Atlantic Ocean	(1)
27	-19.441	31.375	1.27	1.99	09/07/2011	North Atlantic Ocean	(1)
28	-27.331	-3.028	2.77	0.260827	02/01/2011	South Atlantic Ocean	(1)
29	-28.588	-5.7	0.87	0.32212	03/01/2011	South Atlantic Ocean	(1)
30	-33.623	-16.283	1.61	0.51714	08/01/2011	South Atlantic Ocean	(1)
31	-35.189	-19.514	3.58	1.17039	09/01/2011	South Atlantic Ocean	(1)
32	-36.385	-21.904	4.31	2.19554	10/01/2011	South Atlantic Ocean	(1)
33	-38.282	-23.96	3.2	4.74	18/01/2011	South Atlantic Ocean	(1)
34	-34.981	-24.503	2.77	2.13966	19/01/2011	South Atlantic Ocean	(1)
35	-31.479	-25.191	1.72	1.39294	20/01/2011	South Atlantic Ocean	(1)
36	-27.528	-25.877	2.29	0.612316	22/01/2011	South Atlantic Ocean	(1)
37	-22.894	-26.701	1.4	0.527995	23/01/2011	South Atlantic Ocean	(1)
38	-17.441	-27.666	1.56	0.479663	25/01/2011	South Atlantic Ocean	(1)
39	-13.487	-28.353	1.9	0.376294	26/01/2011	South Atlantic Ocean	(1)
40	-11.112	-28.767	2.37	0.303375	27/01/2011	South Atlantic Ocean	(1)
41	-6.848	-29.509	1.69	0.129495	28/01/2011	South Atlantic Ocean	(1)
42	-4.673	-29.874	2.34	0.254182	29/01/2011	South Atlantic Ocean	(1)
43	-1.119	-30.52	1.77	0.20092	30/01/2011	South Atlantic Ocean	(1)
44	1.623	-30.973	1.81	0.151128	31/01/2011	South Atlantic Ocean	(1)
45	5.024	-31.518	1.57	0.142801	01/02/2011	South Atlantic Ocean	(1)
46	7.706	-31.963	1.25	0.127854	02/02/2011	South Atlantic Ocean	(1)
47	11.089	-32.542	1.82	0.25487	03/02/2011	South Atlantic Ocean	(1)
48	21.224	-35.15	2.89	4.91167	12/02/2011	Indian Ocean	(1)
49	25.942	-35.199	2.13	5.67452	13/02/2011	Indian Ocean	(1)
50	28.474	-34.707	3.22	6.66	14/02/2011	Indian Ocean	(1)
51	32.483	-34.301	1.81	4.84738	15/02/2011	Indian Ocean	(1)
52	35.733	-33.974	2.01	2.97476	16/02/2011	Indian Ocean	(1)
53	37.202	-33.829	1.52	1.89199	17/02/2011	Indian Ocean	(1)
54	41.146	-33.425	2.46	0.789745	18/02/2011	Indian Ocean	(1)
55	43.716	-33.171	1.66	0.591408	19/02/2011	Indian Ocean	(1)
56	48.538	-32.745	1.58	0.374878	20/02/2011	Indian Ocean	(1)
57	52.121	-32.196	0.36	0.267261	21/02/2011	Indian Ocean	(1)
58	59.825	-30.824	1.69	0.118052	23/02/2011	Indian Ocean	(1)
59	61.868	-29.584	0.97	0.0852634	24/02/2011	Indian Ocean	(1)
60	63.399	-27.953	1.66	0.0708109	25/02/2011	Indian Ocean	(1)
61	66.496	-28.139	2	0.0627341	26/02/2011	Indian Ocean	(1)
62	69.389	-29.32	1.11	0.0440917	27/02/2011	Indian Ocean	(1)
63	72.53	-29.572	1.19	0.0339649	28/02/2011	Indian Ocean	(1)
64	77.418	-29.883	1.09	0.05509	01/03/2011	Indian Ocean	(1)
65	76.061	-29.886	1.08	0.0491085	01/03/2011	Indian Ocean	(1)
66	82.628	-29.801	1.91	0.0535415	03/03/2011	Indian Ocean	(1)
67	86.252	-29.746	1.06	0.0587376	04/03/2011	Indian Ocean	(1)
68	89.424	-29.67	0.97	0.0529396	05/03/2011	Indian Ocean	(1)
69	96.795	-29.588	0.74	0.0808448	07/03/2011	Indian Ocean	(1)
70	100.001	-29.895	0.94	0.107838	08/03/2011	Indian Ocean	(1)
71	117.393	-35.963	0.7	4.55663	19/03/2011	Indian Ocean	(1)
72	124.883	-37.266	1.43	0.69844	21/03/2011	Indian Ocean	(1)
73	128.226	-37.921	0.77	1.00333	22/03/2011	Indian Ocean	(1)
74	131.823	-38.597	2.29	1.80622	23/03/2011	Indian Ocean	(1)
75	159.56	-33.988	1.7	3.12	09/04/2011	South Pactific Ocean	(1)
76	165.251	-34.098	1.35	2.19	10/04/2011	South Pactific Ocean	(1)
77	170.772	-34.203	1.62	1.56	11/04/2011	South Pactific Ocean	(1)
78	177.048	-32.254	3.16	1.14	17/04/2011	South Pactific Ocean	(1)
79	-178.411	-23.703	1.23	7.38181	20/04/2011	South Pactific Ocean	(1)
80	-175.94	-18.799	1.81	6.78299	22/04/2011	South Pactific Ocean	(1)
81	-174.731	-16.341	1.95	4.24206	23/04/2011	South Pactific Ocean	(1)
82	-173.598	-13.99	2.6	2.75	24/04/2011	South Pactific Ocean	(1)
83	-172.403	-9.992	1.64	0.0542796	26/04/2011	South Pactific Ocean	(1)
84	-171.542	-7.444	1.19	0.0318751	27/04/2011	South Pactific Ocean	(1)
85	-170.772	-5.804	1.52	0.0560647	28/04/2011	South Pactific Ocean	(1)
86	-169.527	-3.515	2.14	0.103936	29/04/2011	South Pactific Ocean	(1)
87	-168.5	-1.536	1.11	0.146076	30/04/2011	South Pactific Ocean	(1)
88	-166.824	1.652	0.71	0.117585	01/05/2011	North Pactific Ocean	(1)
89	-164.578	6.515	0.93	0.219019	03/05/2011	North Pactific Ocean	(1)
90	-164.43	6.978	0.91	0.323224	03/05/2011	North Pactific Ocean	(1)
91	-163.582	9.227	1.11	0.590078	04/05/2011	North Pactific Ocean	(1)
92	-162.419	11.59	1.09	0.986399	05/05/2011	North Pactific Ocean	(1)
93	-159.763	17.321	0.87	2.56439	07/05/2011	North Pactific Ocean	(1)
94	-155.642	21.885	2.18	1.30624	14/05/2011	North Pactific Ocean	(1)
95	-153.355	21.568	2.05	0.612556	15/05/2011	North Pactific Ocean	(1)
96	-150.47	21.062	2.14	0.739556	16/05/2011	North Pactific Ocean	(1)
97	-150.462	21.051	1.98	0.739556	17/05/2011	North Pactific Ocean	(1)
98	-141.618	19.904	1.73	2.19653	19/05/2011	North Pactific Ocean	(1)
99	-138.976	19.291	1.27	2.87833	20/05/2011	North Pactific Ocean	(1)
100	-129.808	17.168	4.43	5.44808	24/05/2011	North Pactific Ocean	(1)
101	-124.389	15.108	2.73	4.19621	25/05/2011	North Pactific Ocean	(1)
102	-121.767	15.254	2.1	3.96129	26/05/2011	North Pactific Ocean	(1)
103	-118.426	14.449	3.59	3.21461	27/05/2011	North Pactific Ocean	(1)
104	-115.627	13.762	3.2	2.49395	28/05/2011	North Pactific Ocean	(1)
105	-115.172	13.653	2.02	2.49395	29/05/2011	North Pactific Ocean	(1)
106	-112.444	12.989	2.46	2.31014	30/05/2011	North Pactific Ocean	(1)
107	-109.734	12.355	2.94	2.9165	31/05/2011	North Pactific Ocean	(1)
108	-107.058	11.777	1.98	2.82715	01/06/2011	North Pactific Ocean	(1)
109	-101.628	10.61	1.53	5.44336	02/06/2011	North Pactific Ocean	(1)
110	-102.468	10.761	0.97	4.38675	02/06/2011	North Pactific Ocean	(1)
111	-98.433	9.898	0.97	9.82231	03/06/2011	North Pactific Ocean	(1)
112	-95.274	9.216	2.56	2.98	04/06/2011	North Pactific Ocean	(1)
113	-95.796	9.33	0.48	1.6	04/06/2011	North Pactific Ocean	(1)
114	-93.14	8.789	0.96	0.57	05/06/2011	North Pactific Ocean	(1)
115	-80.333	6.948	1.49	1.93	09/06/2011	North Pactific Ocean	(1)
116	131.97	36.55	2.9	2.17076	04/07/2010	Northern Pacific	(2)
117	140.3	45.09	0.45	0.38616	05/07/2010	Northern Pacific	(2)
118	161.86	51.1	0.48	2.38661	08/07/2010	Northern Pacific	(2)
119	176.39	58.07	0.29	1.14098	12/07/2010	Northern Pacific	(2)
120	-175.12	62.64	0.63	0.971413	15/07/2010	Northern Pacific	(2)
121	-168.81	66.43	0.37	0.0142303	19/07/2010	Northern Pacific	(2)
122	-164.32	72.4	1.05	1.00032	23/07/2010	Northern Pacific	(2)
123	-153.28	72.27	0.62	0.444202	25/07/2010	Northern Pacific	(2)
124	-156.32	73.35	0.45	0.352718	27/07/2010	Northern Pacific	(2)
125	-158.93	77.47	0.22	0.100239	29/07/2010	Northern Pacific	(2)
126	-163	80.76	1.4	0.0897759	01/08/2010	Northern Pacific	(2)
127	118.15	-2.22	0.71	6.7228	14/11/2010	Indian Ocean	(2)
128	115.43	-10.54	0.59	4.01283	16/11/2010	Indian Ocean	(2)
129	114.26	-17.64	0.82	0.219624	18/11/2010	Indian Ocean	(2)
130	113.01	-27.45	0.89	3.4707	19/11/2010	Indian Ocean	(2)
131	115.74	-32.05	0.52	0.299815	21/11/2010	Indian Ocean	(2)
132	110.49	-33.37	0.4	0.517395	24/11/2010	Indian Ocean	(2)
133	100.44	-41.15	0.44	0.152985	26/11/2010	Indian Ocean	(2)
134	94.27	-50.38	0.22	0.0630569	28/11/2010	Indian Ocean	(2)
135	74.38	-65.73	0.35	0.00236915	26/02/2011	Indian Ocean	(2)
136	76.42	-56.8	0.11	0.0150853	28/03/2011	Indian Ocean	(2)
137	88.58	-48.57	0.57	0.172522	02/03/2011	Indian Ocean	(2)
138	96.9	-41.43	0.63	0.201325	04/03/2011	Indian Ocean	(2)
139	103.96	-34.02	1.2	0.0624017	05/03/2011	Indian Ocean	(2)
140	112.35	-32.5	1	1.70819	07/03/2011	Indian Ocean	(2)
141	112.93	-28.7	1.05	2.17382	17/03/2011	Indian Ocean	(2)
142	115.93	-8.12	1.7	0.902469	20/03/2011	Indian Ocean	(2)
143	119.47	0.33	0.12	1.16403	21/03/2011	Indian Ocean	(2)
144	125.64	5.32	0.22	0.019156	23/03/2011	Indian Ocean	(2)
145	127.16	12.72	0.27	0.0385738	24/03/2011	Indian Ocean	(2)
146	3.137	61.338	0.344262	0.403995	08/06/2014	North Atlantic and the Arctic	(3)
147	0.123	66.47	0.144262	0.110297	10/06/2014	North Atlantic and the Arctic	(3)
148	-14.04	77.981	0.0442623	0.106201	14/06/2014	North Atlantic and the Arctic	(3)
149	-10.596	78.537	0.0606557	0.107057	16/06/2014	North Atlantic and the Arctic	(3)
150	-4.301	78.82	0.0360656	0.0492755	18/06/2014	North Atlantic and the Arctic	(3)
151	-2.786	78.582	0.0868825	0.0516924	20/06/2014	North Atlantic and the Arctic	(3)
152	4.034	79.059	0.0606557	0.0505093	24/06/2014	North Atlantic and the Arctic	(3)
153	5.11	37.965	4.6725	1.01375	02/07/2006	black seas	(4)
154	3.61	38.4	1.5711	1.62067	04/07/2006	black seas	(4)
155	5.755	39.061	3.0659	1.19915	04/07/2007	black seas	(4)
156	4.54	38.14	4.135	1.15272	04/07/2006	black seas	(4)
157	6.91	37.778	1.2658	0.979249	02/06/2006	black seas	(4)
158	11.334	37.916	2.9442	1.22506	06/06/2006	black seas	(4)
159	12.875	37.288	2.7001	1.64879	06/06/2006	black seas	(4)
160	14.246	36.707	0.985	1.95353	07/06/2006	black seas	(4)
161	16.096	36.457	1.6455	1.54087	07/06/2006	black seas	(4)
162	17.476	36.53	0.8129	1.28956	08/06/2006	black seas	(4)
163	20.739	35.722	5.1071	0.698385	25/06/2006	black seas	(4)
164	19.401	35.081	1.6202	0.719504	13/05/2007	black seas	(4)
165	21.02	34.28	1.97	0.543705	14/05/2007	black seas	(4)
166	24.727	33.111	2.2054	0.572126	15/05/2007	black seas	(4)
167	27.26	32.46	4.2741	0.360836	16/05/2007	black seas	(4)
168	30.01	31.29	2.7245	0.443031	17/05/2007	black seas	(4)
169	29.736	31.441	1.8595	0.321817	19/05/2007	black seas	(4)
170	24.83	38.22	0.9596	0.907535	13/06/2006	black seas	(4)
171	29.609	41.897	1.9996	0.960812	20/06/2006	black seas	(4)
172	29.71	41.49	1.717	0.960812	16/06/2006	black seas	(4)
173	30.032	41.885	2.0142	0.683321	19/06/2006	black seas	(4)
174	116.37	39.974	8.5	3.4	2018	China	(5)
175	116.674	40.408	0.3	0.8	2018	China	(5)
176	117.05	36.673	7.9	4.1	2018	China	(5)
177	117.046	36.599	2.5	3.7	2018	China	(5)
178	104.153	35.943	0.5	0.6	2018	China	(5)
179	114.504	38.043	3.2	6.3	2018	China	(5)
180	114.516	37.998	3.2	6.3	2018	China	(5)
181	113.613	34.753	6.6	3.9	2018	China	(5)
182	113.407	34.86	2.4	2.4	2018	China	(5)
183	104.059	30.657	11.5	10.2	2018	China	(5)
184	104.249	30.549	5.4	6	2018	China	(5)
185	106.7	26.567	3.5	2.5	2018	China	(5)
186	106.617	26.641	4.6	3.3	2018	China	(5)
187	113.358	23.149	7.1	10.4	2018	China	(5)
188	113.624	23.65	11	13.1	2018	China	(5)
189	121.92	30.866	4.5	2.9	2018	China	(5)
190	114.308	30.531	14.8	5.8	2018	China	(5)
191	114.336	30.344	6.4	6.4	2018	China	(5)
192	113.782	23.054	12.5	9.2	2018	China	(5)
193	113.104	22.003	3.3	6.8	2018	China	(5)
194	114.418	23.053	2.1	0.8	2018	China	(5)
195	113.073	22.584	5.5	4.5	2018	China	(5)
196	113.973	22.596	1	2.8	2018	China	(5)
197	113.529	22.273	6.6	5.5	2018	China	(5)
198	112.464	23.046	1.6	2.4	2018	China	(5)
199	113.408	22.511	3.5	6.3	2018	China	(5)
200	23.993	-30.665	0.101368	0.130425	04/01/2014	De Aar, South Africa	(6)
201	121.069	14.652	0.849392	0.474733	06/01/2014	Manila, Phillipines	(6)
202	117.844	4.981	0.896559	0.0119265	31/12/2013	Danum Valley, Malaysia	(6)
203	100.32	0.2	0.0810417	0.0527617	31/12/2013	Bukit Kototabang, Indonesia	(6)
204	90.983	30.767	0.468521	0.0346365	10/01/2014	Nam Co, Tibet	(6)
205	47.706	29.979	0.185575	0.115672	07/01/2014	Abdaly, Kuwait	(6)
206	-83.865	9.696	0.198825	0.0903281	2014	Tapanti, Costa Rica	(6)
207	-59.432	13.165	1.29697	0.00312924	07/01/2014	Ragged Point, Barbados	(6)
208	-109.84	27.127	1.05675	0.704831	06/01/2014	Sonora, Mexico	(6)
209	-90.392	20.859	0.43775	0.300162	14/01/2014	Celestún, Mexico	(6)
210	-65.6	-35.114	0.18605	0.0569427	2014	Pierre Auger, Argentina	(6)
211	-68.4	-32.709	0.65105	2.38843	2014	Mendoza Province, Argentina	(6)
212	-75.437	5.076	0.5268	0.132794	25/12/2013	Manizales, Colombia	(6)
213	-44.124	-2.354	0.553575	0.701918	2014	São Luis do Maranhão, Brazil	(6)
214	-49.819	-28.594	0.21825	0.199748	2014	São Jose dos Ausentes, Brazil	(6)
215	-44.679	-22.386	0.604233	0.485861	24/01/2014	Itatiaia, Brazil	(6)
216	-73.032	-36.475	0.59455	0.313461	2014	Concepción, Chile	(6)
217	15.084	49.584	0.126994	3.20471	27/12/2013	Košetice, Czech Republic	(6)
218	-63.504	82.45	0.626152	0.000250748	2014	Alert, NU Canada	(6)
219	-156.6	71.32	0.639133	0.00253513	01/01/2014	Barrow, AK USA	(6)
220	-170.498	63.697	0.07	0.0418671	27/01/2014	St. Lawrence Island, AK USA	(6)
221	-104.71	50.201	0.143412	0.434313	26/12/2013	Bratt’s Lake, SK Canada	(6)
222	-122.957	50.058	0.432602	0.221582	28/12/2013	Whistler, BC Canada	(6)
223	-79.468	43.781	0.373427	0.836134	06/01/2014	Toronto, ON Canada	(6)
224	-64.65	32.367	0.306937	0.102429	06/01/2014	Tudor Hill, Bermuda	(6)
225	11.887	78.907	0.924488	0.00328486	02/01/2014	Ny-Ålesund, Norway	(6)
226	-20.283	63.4	0.328552	0.246609	31/12/2013	Stórhöfði, Iceland	(6)
227	-7.339	55.372	0.290706	2.07513	02/01/2014	Malin Head, Ireland	(6)
228	130.864	-12.371	0.0985007	0.0368366	08/01/2014	Darwin, Australia	(6)
229	144.701	-40.684	1.06191	0.193863	21/01/2014	Cape Grim, Australia	(6)
230	-135.633	61.35	0.048625	0.00771641	2014	Little Fox Lake, YT Canada	(6)
231	-135.35	59.52	0.0699125	0.031393	2014	Dyea, AK Canada	(6)
232	24.24	68	0.149765	0.0289728	31/12/2013	Pallas, Finland	(6)
233	-81.567	49.883	0.288467	0.158736	27/12/2013	Fraserdale, ON Canada	(6)
234	-125.517	48.933	0.091345	0.266908	31/12/2013	Ucluelet, BC Canada	(6)
235	-60.01	43.56	0.130975	0.230985	04/01/2014	Sable Island, NS Canada	(6)
236	-122.794	38.042	0.251383	2.63604	02/01/2014	Point Reyes, CA USA	(6)
237	-155.58	19.54	0.157419	0.485758	02/01/2014	MLO, Hilo, Hawaii USA	(6)
238	-170.57	-14.24	0.121485	0.00879324	31/12/2013	Tula, American Samoa USA	(6)
239	171.575	-42.909	0.136387	1.66874	04/01/2014	Temple Basin, New Zealand	(6)
240	-6.554	37.053	0.807993	0.933162	20/12/2013	Doñana NP, Spain	(6)
241	-83.167	64.133	0.03938	0.00461921	01/06/2013	Coral Harbour, NU Canada	(6)
242	-16.499	28.309	0.678949	0.0713277	14/01/2014	Izana, Spain	(6)
243	-81.481	42.883	0.22913	1.95683	01/01/2014	Longwoods, ON Canada	(6)
244	-78.131	44.464	0.246608	0.708915	13/12/2013	Warsaw Caves, ON Canada	(6)
245	-79.783	44.233	1.07	1.5108	10/01/2014	Egbert, ON Canada	(6)
246	70.87	46.93	3.5477	0.0574963	2007	Canada	(7)
247	70.87	49.65	3.7262	0.0635661	2007	Canada	(7)
248	57.98	50.72	1.7143	0.39914	2007	Canada	(7)
249	-56.45	54.93	0.5792	0.274927	2007	Canada	(7)
250	-57.16	56.4	0.7658	0.0702648	2007	Canada	(7)
251	-58.37	56.32	0.7079	0.0705685	2007	Canada	(7)
252	-62.69	58.5	0.5346	0.222379	2007	Canada	(7)
253	-63.35	59.03	1.1385	0.152306	2007	Canada	(7)
254	-63.34	59.03	0.1423	0.152306	2007	Canada	(7)
255	-65.08	61.26	0.33	0.100078	2007	Canada	(7)
256	-74.3	62.26	0.0776	0.0560976	2007	Canada	(7)
257	-78.35	60.12	0.1986	0.346288	2007	Canada	(7)
258	-79.51	58	0.1534	0.152916	2007	Canada	(7)
259	-79.11	56.36	0.2749	0.277308	2007	Canada	(7)
260	-77.93	79.6	0.3259	0.0135945	2007	Canada	(7)
261	-79.57	54.4	0.188	0.256327	2007	Canada	(7)
262	-91.41	57.56	0.0264	0.123763	2007	Canada	(7)
263	-91.96	59.98	0.5661	0.0659511	2007	Canada	(7)
264	-119.68	70.58	0.07947	0.023235	2008	Canada	(7)
265	-117.74	71.49	0.07412	0.0295656	2008	Canada	(7)
266	-124.41	71.48	0.05198	0.0327177	2008	Canada	(7)
267	-127.39	72.65	0.06356	0.0168046	2008	Canada	(7)
268	-129.58	72.57	0.1518	0.0128974	2008	Canada	(7)
269	-126.99	74.33	0.08085	0.00643326	2008	Canada	(7)
270	-124.66	71.21	0.1212	0.0188309	2008	Canada	(7)
271	-123.75	69.86	0.14735	0.0666548	2008	Canada	(7)
272	-126.57	70.94	0.3254	0.0123873	2008	Canada	(7)
273	-133.9	71.47	0.227	0.0130387	2008	Canada	(7)
274	-131.32	72.01	0.3972	0.0109634	2008	Canada	(7)
275	-120.43	75.44	0.3619	0.0116839	2008	Canada	(7)
276	-126.94	71.06	0.20994	0.0188309	2008	Canada	(7)
277	-128.51	71.06	0.7426	0.0147113	2008	Canada	(7)
278	-123.26	71.04	0.2309	0.0290639	2008	Canada	(7)
279	-114.66	68.92	0.4034	0.0300518	2010	Canada	(7)
280	-65.46	64.13	0.6132	0.0636396	2010	Canada	(7)
281	-62.96	66.71	0.61579	0.0652818	2010	Canada	(7)
282	-68.42	70.16	0.8161	1.21714	2010	Canada	(7)
283	-76.76	73.04	0.2765	0.0952243	2010	Canada	(7)
284	-83.26	74.36	0.3643	0.00916982	2010	Canada	(7)
285	-91.1	73.52	0.1413	0.0103043	2010	Canada	(7)
286	-97.58	71.51	0.1537	0.0278706	2010	Canada	(7)
287	-102.86	69.65	0.4177	0.0293515	2010	Canada	(7)
288	-110.86	68.5	0.4129	0.0252958	2010	Canada	(7)
289	-114.09	68.14	0.0741	0.0300518	2011	Canada	(7)
290	-105.16	69.04	0.09777	0.918167	2011	Canada	(7)
291	-104.36	68.73	0.051	0.0266743	2011	Canada	(7)
292	-100.49	71.29	0.199	0.0223852	2011	Canada	(7)
293	-103.13	80.41	0	0.00317038	2011	Canada	(7)
294	-106.93	74.02	0.198	0.018211	2011	Canada	(7)
295	-108.49	74.11	0.097	0.0152836	2011	Canada	(7)
296	-104.63	74.05	0.3752	0.018211	2011	Canada	(7)
297	-91.52	74.25	0.132	0.0117716	2011	Canada	(7)
298	-88.03	74.23	0.6089	0.0202422	2011	Canada	(7)
299	-84.09	74.09	0.243	0.0085585	2011	Canada	(7)
300	-80.57	74.15	0.423	0.00630616	2011	Canada	(7)
301	-78.09	75.12	0.06	0.0103604	2011	Canada	(7)
302	-71.16	76.32	0	0.0210199	2011	Canada	(7)
303	-71.8	76.3	0.903	0.0210199	2011	Canada	(7)
304	-73.37	75.9	0.304	0.0102094	2011	Canada	(7)
305	-70.12	71.39	0.091	0.0388884	2011	Canada	(7)
306	-72.57	70.84	0.0504	0.0341858	2011	Canada	(7)
307	-66.03	69.64	0.0275	0.0400293	2011	Canada	(7)
308	-63.26	68.53	0.1511	0.0139102	2011	Canada	(7)
309	-63.39	61.67	0.375	0.0525682	2011	Canada	(7)
310	-60.71	60.5	0.36	0.0242682	2011	Canada	(7)
311	-56.42	56.22	0.424	0.0709978	2011	Canada	(7)
312	-109.39	74.2	0.9014	0.01706	2013	Canada	(7)
313	-95.07	74.42	2.0273	0.0118425	2013	Canada	(7)
314	-91.46	74.42	0.3638	0.0117716	2013	Canada	(7)
315	-95.07	74.43	0.9999	0.0118425	2013	Canada	(7)
316	-62.34	82.5	0.01	0.00994391	2009	Alert, NT Canada	(7)
317	-94.83	74.7	0.2317	0.0178824	2012	Resolute Bay Canada	(7)
318	-62.34	82.5	0.0073	0.00994391	2012	Alert, NT Canada	(7)
319	-62.34	82.5	0.0043	0.000352657	2013	Alert, NT Canada	(7)
References
1. Castro-Jiménez, J.; González-Gaya, B.; Pizarro, M.; Casal, P.; Pizarro-Álvarez, C.; Dachs, J., Organophosphate Ester Flame Retardants and Plasticizers in the Global Oceanic Atmosphere. Environmental Science & Technology 2016, 50, (23), 12831-12839.
2. Möller, A.; Sturm, R.; Xie, Z.; Cai, M.; He, J.; Ebinghaus, R., Organophosphorus Flame Retardants and Plasticizers in Airborne Particles over the Northern Pacific and Indian Ocean toward the Polar Regions: Evidence for Global Occurrence. Environmental Science & Technology 2012, 46, (6), 3127-3134.
3. Li, J.; Xie, Z.; Mi, W.; Lai, S.; Tian, C.; Emeis, K.-C.; Ebinghaus, R., Organophosphate Esters in Air, Snow, and Seawater in the North Atlantic and the Arctic. Environmental Science & Technology 2017, 51, (12), 6887-6896.
4. Castro-Jiménez, J.; Berrojalbiz, N.; Pizarro, M.; Dachs, J., Organophosphate Ester (OPE) Flame Retardants and Plasticizers in the Open Mediterranean and Black Seas Atmosphere. Environmental Science & Technology 2014, 48, (6), 3203-3209.
5. N.K.R.D. Project,7.1-2020.12.31. Research on environmental risk management system of toxic and harmful air pollutants,Construction of Environmental Health Risk Assessment Model for Toxic and Harmful Air Pollutants in China (2017)
6. Rauert, C.; Schuster, J. K.; Eng, A.; Harner, T., Global Atmospheric Concentrations of Brominated and Chlorinated Flame Retardants and Organophosphate Esters. Environmental Science & Technology 2018, 52, (5), 2777-2789.
7. Sühring, R.; Diamond, M. L.; Scheringer, M.; Wong, F.; Pućko, M.; Stern, G.; Burt, A.; Hung, H.; Fellin, P.; Li, H.; Jantunen, L. M., Organophosphate Esters in Canadian Arctic Air: Occurrence, Levels and Trends. Environmental Science & Technology 2016, 50, (14), 7409-7415.

## Sheet: Water
Comparison between the observed and modeled water concentrations (ng/L) of OPFR.
No.	Longitude	Latitude	Observed (ng/L)	Modeled (ng/L)	Date	Region	Reference
1	119.87	37.7	46.77	36.9306	24/12/2016	Bohai Sea,China	(1)
2	119.68	37.83	37.16	36.9306	24/12/2016	Bohai Sea,China	(1)
3	119.49	37.96	86.11	93.6793	24/12/2016	Bohai Sea,China	(1)
4	119.04	38.23	80.18	70.1588	24/12/1016	Bohai Sea,China	(1)
5	119.31	38.47	37.11	36.8742	24/12/2016	Bohai Sea,China	(1)
6	119.54	38.67	31.73	27.4161	24/12/2016	Bohai Sea,China	(1)
7	120.24	39.31	38.56	36.4193	21/12/2016	Bohai Sea,China	(1)
8	120.48	39.54	48.37	44.1662	20/12/2016	Bohai Sea,China	(1)
9	120.66	39.69	37.52	36.4193	19/12/2016	Bohai Sea,China	(1)
10	120.95	39.97	37.79	36.4193	19/12/2016	Bohai Sea,China	(1)
11	121.22	39.75	56.59	26.9886	19/12/2016	Bohai Sea,China	(1)
12	120.83	39.21	35.27	36.4193	19/12/2016	Bohai Sea,China	(1)
13	120.1	39.03	20.85	26.6137	19/12/2016	Bohai Sea,China	(1)
14	120.89	38.9	26.89	28.03	19/12/2016	Bohai Sea,China	(1)
15	120.86	38.46	25.07	28.03	19/12/2016	Bohai Sea,China	(1)
16	122	38.49	26.07	26.521	17/12/2016	Yellow Sea,China	(1)
17	122.01	38.74	21.65	21.1853	17/12/2016	Yellow Sea,China	(1)
18	121.5	38.11	25.79	22.5884	18/12/2016	Yellow Sea,China	(1)
19	121.5	38.05	29.07	30.4802	18/12/2016	Yellow Sea,China	(1)
20	120.97	37.91	20.02	16.9386	18/12/2016	Yellow Sea,China	(1)
21	121.04	38.09	31.19	30.4802	18/12/2016	Yellow Sea,China	(1)
22	121.24	38.5	35.72	38.5881	18/12/2016	Yellow Sea,China	(1)
23	121.27	38.58	31.09	30.4802	18/12/2016	Yellow Sea,China	(1)
24	123	37	24.06	23.2871	12/11/2016	Yellow Sea,China	(1)
25	124	27	23.9	6.62295	12/11/2016	Yellow Sea,China	(1)
26	121	37	73.91	52.5233	11/11/2016	Yellow Sea,China	(1)
27	122	36	29.51	20.1392	11/11/2016	Yellow Sea,China	(1)
28	123	36	28.01	20.471	12/11/2016	Yellow Sea,China	(1)
29	124	36	24.98	23.0965	12/11/2016	Yellow Sea,China	(1)
30	120.5	35	76.26	63.5163	14/11/2016	Yellow Sea,China	(1)
31	121.5	35	58.17	24.5454	13/11/2016	Yellow Sea,China	(1)
32	122.5	35	30.88	18.9323	13/11/2016	Yellow Sea,China	(1)
33	123.5	35	12.47	12.7806	13/11/2016	Yellow Sea,China	(1)
34	121	34	72.85	23.7074	16/11/2016	Yellow Sea,China	(1)
35	123	34	28.22	20.8151	16/11/2016	Yellow Sea,China	(1)
36	124	34	31.74	29.1923	16/11/2016	Yellow Sea,China	(1)
37	122.5	33	31.39	22.8927	17/11/2016	Yellow Sea,China	(1)
38	123.5	33	32.43	22.7935	17/11/2016	Yellow Sea,China	(1)
39	124.5	33	28.85	25.5928	17/11/2016	Yellow Sea,China	(1)
40	123.5	32	21.25	20.898	18/11/2016	East China Sea	(1)
41	125.5	32	14.52	13.3681	19/11/2016	East China Sea	(1)
42	123.5	31	12.47	13.5338	20/11/2016	East China Sea	(1)
43	124.5	31	15.28	13.3906	19/11/2016	East China Sea	(1)
44	125.5	31	14.43	16.5515	19/11/2016	East China Sea	(1)
45	126.5	31	14.95	15.3075	19/11/2016	East China Sea	(1)
46	122.5	30	38.71	28.0769	25/11/2016	East China Sea	(1)
47	123.5	30	19.3	18.1943	25/11/2016	East China Sea	(1)
48	124.5	30	13.73	10.9779	25/11/2016	East China Sea	(1)
49	125.5	30	16.69	15.8783	25/11/2016	East China Sea	(1)
50	122.5	29	23.6	23.6129	29/11/2016	East China Sea	(1)
51	123.5	29	17.52	16.9203	26/11/2016	East China Sea	(1)
52	124.5	29	16.13	13.8065	26/11/2016	East China Sea	(1)
53	125.5	29	11.3	10.0372	04/12/1016	East China Sea	(1)
54	122.5	28	19.34	22.5902	29/11/2016	East China Sea	(1)
55	123.5	28	25.14	11.8755	04/12/2016	East China Sea	(1)
56	124.5	28	10.91	9.4844	04/12/2016	East China Sea	(1)
57	125.5	28	10.63	9.53524	04/12/2016	East China Sea	(1)
58	123.5	27	12.82	7.67251	03/12/2016	East China Sea	(1)
59	124.5	27	11.41	6.62295	03/12/2016	East China Sea	(1)
60	3.73	59.38	7.45283	4.04877	08/06/2014	North Atlantic and the Arctic	(2)
61	3.17	61.24	3.14465	2.98263	08/06/2014	North Atlantic and the Arctic	(2)
62	2.2	63.56	2.64151	2.14759	09/06/2014	North Atlantic and the Arctic	(2)
63	0.34	67	2.61006	0.600296	10/06/2014	North Atlantic and the Arctic	(2)
64	1.65	70.76	1.44654	0.306595	11/06/2014	North Atlantic and the Arctic	(2)
65	0.83	73	2.2956	0.117058	11/06/2014	North Atlantic and the Arctic	(2)
66	0	75	1.19497	0.109448	12/06/2014	North Atlantic and the Arctic	(2)
67	-3.69	76.06	2.89308	0.0597838	12/06/2014	North Atlantic and the Arctic	(2)
68	-5.8	78.88	2.95597	0.0193915	17/06/2014	North Atlantic and the Arctic	(2)
69	-4.34	78.85	3.23899	0.0202734	18/06/2014	North Atlantic and the Arctic	(2)
70	-3.87	78.89	3.39623	0.0214698	19/06/2014	North Atlantic and the Arctic	(2)
71	-2.84	78.5	1.66667	0.0223681	20/06/2014	North Atlantic and the Arctic	(2)
72	0	78.83	2.48428	0.022896	21/06/2014	North Atlantic and the Arctic	(2)
73	4.33	79	2.38994	0.0243989	22/06/2014	North Atlantic and the Arctic	(2)
74	2.8	79.15	0.377358	0.0241626	23/06/2014	North Atlantic and the Arctic	(2)
75	4.14	79.06	1.8239	0.0243989	24/06/2014	North Atlantic and the Arctic	(2)
76	6.1	79.13	3.99371	0.0258074	24/06/2014	North Atlantic and the Arctic	(2)
77	4.41	79.69	1.76101	0.0243989	25/06/2014	North Atlantic and the Arctic	(2)
78	4.9	79.66	3.27044	0.0248203	25/06/2014	North Atlantic and the Arctic	(2)
79	4.5	79.74	1.3522	0.0243989	26/06/2014	North Atlantic and the Arctic	(2)
80	3.32	79.03	0.754717	0.0243311	26/06/2014	North Atlantic and the Arctic	(2)
Reference
1. Li, J.; Tang, J.; Mi, W.; Tian, C.; Emeis, K.-C.; Ebinghaus, R.; Xie, Z., Spatial Distribution and Seasonal Variation of Organophosphate Esters in Air above the Bohai and Yellow Seas, China. Environmental Science & Technology 2018, 52, (1), 89-97.
2. Li, J.; Xie, Z.; Mi, W.; Lai, S.; Tian, C.; Emeis, K.-C.; Ebinghaus, R., Organophosphate Esters in Air, Snow, and Seawater in the North Atlantic and the Arctic. Environmental Science & Technology 2017, 51, (12), 6887-6896.
